# Supplementary material for: FISH–Flow Cytometry Reveals Microbiome-Wide Changes in Post-Translational Modification and Altered Microbial Abundance Among Children with Inflammatory Bowel Disease
Source: Pathogens. 2024 Dec 13;13(12):1102. doi: 10.3390/pathogens13121102 (PMC11728554; doi:10.3390/pathogens13121102)
Supplement: Supplementary file 1 [file pathogens-13-01102-s001.zip]

Archive with 1 entries (1 files):
- pathogens-3272823-supplementary.xlsx
