# Supplementary material for: FISH–Flow Cytometry Reveals Microbiome-Wide Changes in Post-Translational Modification and Altered Microbial Abundance Among Children with Inflammatory Bowel Disease
Source: Pathogens. 2024 Dec 13;13(12):1102. doi: 10.3390/pathogens13121102 (PMC11728554; doi:10.3390/pathogens13121102)
Supplement: Supplementary file 1 [file pathogens-13-01102-s001.zip › pathogens-3272823-supplementary.xlsx]

## Sheet: Raw Data from FlowJo
Sample	Probe	Antibody	Raw Sample Name	APC positive | Freq. of Total (%)	Geometric Mean (PE-A)	PE positive | Geometric Mean (PE-A)	APC positive | Geometric Mean (PE-A)
555	Bac303	PY20	555_Bac303_PY20	6.74	10.1	39.3	62.7
555	Bif164	PY20	555_Bif164_PY20	24.5	9.62	36.7	30.1
555	Eub338	PY20	555_Eub338_PY20	72.4	10.9	39.3	12.5
555	Fprau645	PY20	555_Fprau645_PY20	7.67	9.21	36.4	56.1
555	GAM42a	PY20	555_GAM42a_PY20	20.3	10.3	40.3	41.5
555	nonEub338	PY20	555_nonEub338_PY20	0.95	9.16	37.4	45.7
555	unt	isotope	555_unt_isotope	0.36	2.96	17.9	7.62
619	Bac303	PY20	619_Bac303_PY20	5.47	73.2	2036	2703
619	Bif164	PY20	619_Bif164_PY20	12.3	65.6	1910	285
619	Eub338	PY20	619_Eub338_PY20	85.8	85.7	1986	74.9
619	Fprau645	PY20	619_Fprau645_PY20	3.82	57.3	1712	729
619	GAM42a	PY20	619_GAM42a_PY20	12	63.9	1981	322
619	nonEUB338	isotope	619_nonEUB338_isotope	0.7	46.4	1368	88.9
619	untreated	N/A	619_untreated	0.38	44.4	251	61.1
814	Bac303	PY20	814_Bac303_PY20	6.25	25.8	871	883
814	Bado434	PY20	814_Bado434_PY20	38.6	30.2	799	38.5
814	Bbif186	PY20	814_Bbif186_PY20	9.71	30.2	957	660
814	Bbre198	PY20	814_Bbre198_PY20	48.2	32.6	956	33.3
814	Bcat187	PY20	814_Bcat187_PY20	11.7	35.8	1099	477
814	Bif164	PY20	814_Bif164_PY20	19.5	26.1	759	91.2
814	Blon1004	PY20	814_Blon1004_PY20	7.81	25.9	885	274
814	Eub338	PY20	814_Eub338_PY20	67.1	27.5	674	32
814	Fprau645	PY20	814_Fprau645_PY20	5.7	23.6	759	428
814	GAM42a	PY20	814_GAM42a_PY20	36.1	25.8	849	39.5
814	nonEUB338	isotope	814_nonEUB338_isotope	4.55	20.6	199	70.3
814	untreated	N/A	814_untreated	0.63	18.8	197	34.3
852	Bac303	PY20	852_Bac303_PY20	1.88	6.69	714	441
852	Bif164	PY20	852_Bif164_PY20	6.94	29.6	784	274
852	Eub338	PY20	852_Eub338_PY20	97.4	29.5	834	28.4
852	Fprau645	PY20	852_Fprau645_PY20	4.84	27.7	737	161
852	GAM42a	PY20	852_GAM42a_PY20	6.84	26.5	704	140
852	nonEUB338	isotope	852_nonEUB338_isotope	0.65	26.1	173	73.5
852	untreated	N/A	852_untreated	0.54	25.5	110	55
1141	Bac303	PY20	1141_Bac303_PY20	11.2	19.4	73.2	162
1141	Bado434	PY20	1141_Bado434_PY20	10.9	10.7	41.1	23.2
1141	Bbif186	PY20	1141_Bbif186_PY20	7.21	10.7	41.2	74.8
1141	Bbre198	PY20	1141_Bbre198_PY20	7.49	12.6	49.2	64.6
1141	Bcat187	PY20	1141_Bcat187_PY20	5.61	12.4	47.5	101
1141	Bif164	PY20	1141_Bif164_PY20	17.5	10.4	35.4	20.5
1141	Blon1004	PY20	1141_Blon1004_PY20	11.6	11.6	42.9	37.8
1141	EUB338	PY20	1141_EUB338_PY20	58.4	9.84	37.4	6
1141	Fprau645	PY20	1141_Fprau645_PY20	6.05	11	38.8	60.7
1141	GAM42a	PY20	1141_GAM42a_PY20	18.3	11.2	38.6	23.5
1141	nonEUB338	isotope	1141_nonEUB338_isotope	2.34	3.14	11.7	6.62
1141	unt	N/A	1141_unt	0.3	2.66	7.07	5.35
1154	Bac303	PY20	1154_Bac303_PY20	3.25	36	1195	743
1154	Bado434	PY20	1154_Bado434_PY20	6.99	30.6	2055	104
1154	Bbif186	PY20	1154_Bbif186_PY20	1.81	33.5	1062	629
1154	Bbre198	PY20	1154_Bbre198_PY20	5.97	32.5	1043	92.1
1154	Bcat187	PY20	1154_Bcat187_PY20	4.11	21.6	1131	415
1154	Bif164	PY20	1154_Bif164_PY20	5.47	14.6	2282	106
1154	Blon1004	PY20	1154_Blon1004_PY20	4.42	45	2220	1662
1154	Eub338	PY20	1154_Eub338_PY20	68	53	931	46.6
1154	Fprau645	PY20	1154_Fprau645_PY20	3.95	43	2498	895
1154	GAM42a	PY20	1154_GAM42a_PY20	6.29	33.6	1094	81.9
1154	nonEUB338	isotope	1154_nonEUB338_isotope	1.49	27.2	337	119
1154	untreated	N/A	1154_untreated	0.43	25.6	117	105
1173	Bac303	PY20	1173_Bac303_PY20	13.8	220	1304	1899
1173	Bif164	PY20	1173_Bif164_PY20	6.01	159	1132	775
1173	Eub338	PY20	1173_Eub338_PY20	68.2	125	799	96.6
1173	Fprau645	PY20	1173_Fprau645_PY20	5.43	216	1251	1529
1173	GAM42a	PY20	1173_GAM42a_PY20	12	274	1439	931
1173	nonEUB338	isotope	1173_nonEUB338_isotope	1.85	54.1	5168	252
1173	untreated	N/A	1173_untreated	0.47	22.2	776	290
1175	Bac303	PY20	1175_Bac303_PY20	26.3	52.3	651	346
1175	Bado434	PY20	1175_Bado434_PY20	26.3	62	674	313
1175	Bbif186	PY20	1175_Bbif186_PY20	24.7	49.8	652	297
1175	Bbre198	PY20	1175_Bbre198_PY20	29.2	66.1	712	349
1175	Bcat187	PY20	1175_Bcat187_PY20	21.3	57.5	691	414
1175	Bif164	PY20	1175_Bif164_PY20	31.5	60.9	689	257
1175	Blon1004	PY20	1175_Blon1004_PY20	24.8	54	628	300
1175	Eub338	PY20	1175_Eub338_PY20	50.2	56.2	656	118
1175	Fprau645	PY20	1175_Fprau645_PY20	26.4	55.4	674	316
1175	GAM42a	PY20	1175_GAM42a_PY20	37.6	57.3	640	163
1175	nonEUB338	isotope	1175_nonEUB338_isotope	17.4	30	286	80.9
1175	untreated	N/A	1175_untreated	0.16	26.1	556	199
1186	Bac303	PY20	1186_Bac303_PY20	18.7	3.04	34.6	35.7
1186	Bif164	PY20	1186_Bif164_PY20	23.8	3.9	36.1	14.7
1186	Eub338	PY20	1186_Eub338_PY20	34.4	4.65	38.1	12.5
1186	Eub338	isotope	1186_Eub338_isotope	37.2	1.85	9.11	2.94
1186	Fprau645	PY20	1186_Fprau645_PY20	18.5	4.6	37.8	45.1
1186	GAM42a	PY20	1186_GAM42a_PY20	26.7	5.1	37.8	24.8
1186	nonEub338	isotope	1186_nonEub338_isotope	14.3	1.75	11.3	6.26
1186	unt	N/A	1186_unt	0.9	1.42	4.98	5.59
1193	Bac303	PY20	1193_Bac303_PY20	5.45	41.5	934	650
1193	Bado434	PY20	1193_Bado434_PY20	12.9	46.1	1056	109
1193	Bbif186	PY20	1193_Bbif186_PY20	3.84	44.1	932	843
1193	Bbre198	PY20	1193_Bbre198_PY20	8.28	46.5	1015	142
1193	Bcat187	PY20	1193_Bcat187_PY20	5.75	47	977	496
1193	Bif164	PY20	1193_Bif164_PY20	16.2	45.8	941	94.4
1193	Blon1004	PY20	1193_Blon1004_PY20	3.15	47.9	953	1327
1193	Eub338	PY20	1193_Eub338_PY20	79.4	47.8	858	42.6
1193	Fprau645	PY20	1193_Fprau645_PY20	5.76	41.8	908	194
1193	GAM42a	PY20	1193_GAM42a_PY20	18.6	47.2	959	108
1193	nonEUB338	isotope	1193_nonEUB338_isotope	2.04	38.6	1038	266
1193	untreated	N/A	1193_untreated	1.67	31.1	530	252
1194	Bac303	PY20	1194_Bac303_PY20	38.5	105	1551	927
1194	Bif164	PY20	1194_Bif164_PY20	28.7	55.2	1288	424
1194	Eub338	PY20	1194_Eub338_PY20	68.5	69.1	1348	104
1194	Fprau645	PY20	1194_Fprau645_PY20	31.9	77	1488	807
1194	GAM42a	PY20	1194_GAM42a_PY20	41.8	67.1	1579	263
1194	nonEUB338	isotope	1194_nonEUB338_isotope	30.5	46.3	362	155
1194	untreated	N/A	1194_untreated	0.25	32.2	98.1	51.1
1196	Bac303	PY20	1196_Bac303_PY20	8.3	45.9	81.8	81.9
1196	Bado434	PY20	1196_Bado434_PY20	18.9	29.9	67.9	54.8
1196	Bbif186	PY20	1196_Bbif186_PY20	10.6	36.8	63	56.4
1196	Bbre198	PY20	1196_Bbre198_PY20	12.8	32.8	76	76
1196	Bcat187	PY20	1196_Bcat187_PY20	15.9	31.6	69.4	40.4
1196	Bif164	PY20	1196_Bif164_PY20	24.4	29.1	55.8	10.5
1196	Blon1004	PY20	1196_Blon1004_PY20	18.8	31.7	59.9	27.1
1196	EUB338	PY20	1196_EUB338_PY20	54.6	42	77.4	33.5
1196	Fprau645	PY20	1196_Fprau645_PY20	11	42.5	72.2	73.8
1196	GAM42a	PY20	1196_GAM42a_PY20	20.9	35.6	61.3	57.7
1196	nonEUB338	isotope	1196_nonEUB338_isotope	6.66	4.31	8.74	5.26
1196	unt	N/A	1196_unt	0.62	3.12	4.04	1.91
1198	Bac303	PY20	1198_Bac303_PY20	4.95	159	4356	32728
1198	Bado434	PY20	1198_Bado434_PY20	7.2	98.2	3407	1028
1198	Bbif186	PY20	1198_Bbif186_PY20	6.48	189	4944	12619
1198	Bbre198	PY20	1198_Bbre198_PY20	9.31	97.6	4061	544
1198	Bcat187	PY20	1198_Bcat187_PY20	7.95	202	4855	5940
1198	Bif164	PY20	1198_Bif164_PY20	15.2	260	5539	781
1198	Blon1004	PY20	1198_Blon1004_PY20	9.4	161	4412	3039
1198	Eub338	PY20	1198_Eub338_PY20	77	318	3671	205
1198	Fprau645	PY20	1198_Fprau645_PY20	6.11	166	4083	3469
1198	GAM42a	PY20	1198_GAM42a_PY20	13.5	189	4988	1091
1198	nonEUB338	isotope	1198_nonEUB338_isotope	1.79	41.1	496	443
1198	untreated	N/A	1198_untreated	0.83	39.1	564	582
1202	Bac303	PY20	1202_Bac303_PY20	37.2	445	1748	2959
1202	Bif164	PY20	1202_Bif164_PY20	29.9	538	1979	1666
1202	Eub338	PY20	1202_Eub338_PY20	66.7	509	1747	476
1202	Fprau645	PY20	1202_Fprau645_PY20	19.2	562	1943	3917
1202	GAM42a	PY20	1202_GAM42a_PY20	32.6	442	1765	1020
1202	nonEUB338	isotope	1202_nonEUB338_isotope	13.4	90.4	631	275
1202	untreated	N/A	1202_untreated	0.03	57	437	4267
1203	Bac303	PY20	1203_Bac303_PY20	33.6	5.36	97.2	71.3
1203	Bif164	PY20	1203_Bif164_PY20	23.4	4.66	86.1	64.3
1203	Eub338	PY20	1203_Eub338_PY20	51	8.8	94	19.8
1203	Eub338	isotope	1203_Eub338_isotope	27.4	2.16	55.9	6.25
1203	Fprau645	PY20	1203_Fprau645_PY20	15.3	3.3	85.6	81.2
1203	GAM42a	PY20	1203_GAM42a_PY20	26.8	6.1	81.2	45.4
1203	nonEub338	isotope	1203_nonEub338_isotope	17.6	3.25	43.5	22.4
1203	unt	N/A	1203_unt	0.11	1.48	85.3	51.5
1208	Bac303	PY20	1208_Bac303_PY20	13.6	34.3	405	318
1208	Bado434	PY20	1208_Bado434_PY20	47	32.8	389	31.6
1208	Bbif186	PY20	1208_Bbif186_PY20	12.8	34.1	419	224
1208	Bbre198	PY20	1208_Bbre198_PY20	51.7	31.3	417	31.2
1208	Bcat187	PY20	1208_Bcat187_PY20	9.59	36.1	370	312
1208	Bif164	PY20	1208_Bif164_PY20	28.9	33.5	400	58.4
1208	Blon1004	PY20	1208_Blon1004_PY20	9.66	34.5	402	338
1208	Eub338	PY20	1208_Eub338_PY20	81.4	35.2	348	28.1
1208	Fprau645	PY20	1208_Fprau645_PY20	12.1	35.1	372	203
1208	GAM42a	PY20	1208_GAM42a_PY20	58.5	31.8	458	29.7
1208	nonEUB338	isotope	1208_nonEUB338_isotope	2.6	23.9	187	90
1208	untreated	N/A	1208_untreated	0.11	22.8	172	63.9
1210	Bac303	PY20	1210_Bac303_PY20	3.82	51.5	1177	3007
1210	Bif164	PY20	1210_Bif164_PY20	3.56	39.7	1092	1136
1210	Eub338	PY20	1210_Eub338_PY20	82	49.1	1198	51.5
1210	Fprau645	PY20	1210_Fprau645_PY20	4.28	44.2	1254	2226
1210	GAM42a	PY20	1210_GAM42a_PY20	7.1	50.5	1238	805
1210	nonEUB338	isotope	1210_nonEUB338_isotope	1.75	28.9	832	131
1210	untreated	N/A	1210_untreated	0.65	30.5	755	524
1216	Bac303	PY20	1216_Bac303_PY20	11.5	216	2437	5711
1216	Bif164	PY20	1216_Bif164_PY20	21.9	130	2143	1167
1216	Eub338	PY20	1216_Eub338_PY20	74.6	222	2398	337
1216	Fprau645	PY20	1216_Fprau645_PY20	10.5	254	3013	6982
1216	GAM42a	PY20	1216_GAM42a_PY20	21.6	164	2330	1882
1216	nonEUB338	isotope	1216_nonEUB338_isotope	3.25	46.8	189	296
1216	untreated	N/A	1216_untreated	0.79	46.9	211	364
1217	Bac303	PY20	1217_Bac303_PY20	8.36	82.2	1475	2999
1217	Bif164	PY20	1217_Bif164_PY20	11.1	111	1515	1487
1217	Eub338	PY20	1217_Eub338_PY20	62	88.7	1364	96.6
1217	Fprau645	PY20	1217_Fprau645_PY20	8.24	119	1738	2648
1217	GAM42a	PY20	1217_GAM42a_PY20	10.2	82.6	1458	865
1217	nonEUB338	isotope	1217_nonEUB338_isotope	2.81	37.3	369	306
1217	untreated	N/A	1217_untreated	2.36	39	117	413
1222	Bac303	PY20	1222_Bac303_PY20	10.1	52.2	174	194
1222	Bado434	PY20	1222_Bado434_PY20	8.8	58.2	183	216
1222	Bbif186	PY20	1222_Bbif186_PY20	11.7	47	159	178
1222	Bbre198	PY20	1222_Bbre198_PY20	13.3	94.9	456	663
1222	Bcat187	PY20	1222_Bcat187_PY20	14.2	62.5	215	126
1222	Bif164	PY20	1222_Bif164_PY20	25.8	55.7	189	30.4
1222	Blon1004	PY20	1222_Blon1004_PY20	20.4	59.7	215	26.4
1222	EUB338	PY20	1222_EUB338_PY20	60.8	35.2	170	25.2
1222	Fprau645	PY20	1222_Fprau645_PY20	9.91	100	356	507
1222	GAM42a	PY20	1222_GAM42a_PY20	15.6	51.2	171	128
1222	nonEUB338	isotope	1222_nonEUB338_isotope	3.69	4.28	33.6	13.9
1222	unt	N/A	1222_unt	0.91	2.54	74	4.85
1227	Bac303	PY20	1227_Bac303_PY20	7.81	94.8	619	1396
1227	Bado434	PY20	1227_Bado434_PY20	7.69	106	736	1312
1227	Bbif186	PY20	1227_Bbif186_PY20	6.3	88.1	622	1721
1227	Bbre198	PY20	1227_Bbre198_PY20	5.92	83.9	751	1806
1227	Bcat187	PY20	1227_Bcat187_PY20	10.9	99.7	726	488
1227	Bif164	PY20	1227_Bif164_PY20	12.7	117	672	389
1227	Blon1004	PY20	1227_Blon1004_PY20	8.78	110	856	762
1227	Eub338	PY20	1227_Eub338_PY20	46.6	111	857	94.1
1227	Fprau645	PY20	1227_Fprau645_PY20	6.57	116	638	1508
1227	GAM42a	PY20	1227_GAM42a_PY20	12.6	161	769	532
1227	nonEUB338	isotope	1227_nonEUB338_isotope	3.3	34.6	240	186
1227	untreated	N/A	1227_untreated	1.03	28.5	114	123
1230	Bac303	PY20	1230_Bac303_PY20	23.9	6.26	70.4	58.8
1230	Bif164	PY20	1230_Bif164_PY20	23.5	6.5	85	58
1230	Eub338	PY20	1230_Eub338_PY20	58.8	7.13	73.6	10.9
1230	Fprau645	PY20	1230_Fprau645_PY20	19.3	6.07	84.7	59.9
1230	GAM42a	PY20	1230_GAM42a_PY20	38	6.61	69.6	21.9
1230	nonEub338	PY20	1230_nonEub338_PY20	21.6	7.67	74.6	63.4
1230	unt	isotope	1230_unt_isotope	2.48	2.68	27.1	18.4
1232	Bac303	PY20	1232_Bac303_PY20	35.7	77.4	2395	1008
1232	Bado434	PY20	1232_Bado434_PY20	19.8	29.8	1324	484
1232	Bbif186	PY20	1232_Bbif186_PY20	42.2	58.1	1949	336
1232	Bbre198	PY20	1232_Bbre198_PY20	16.6	23.8	1084	381
1232	Bcat187	PY20	1232_Bcat187_PY20	13.7	28.1	1095	772
1232	Bif164	PY20	1232_Bif164_PY20	39.1	42	1518	240
1232	Blon1004	PY20	1232_Blon1004_PY20	17.6	37.5	1551	1083
1232	Eub338	PY20	1232_Eub338_PY20	77.4	187	1611	331
1232	Fprau645	PY20	1232_Fprau645_PY20	44.5	52.8	1680	248
1232	GAM42a	PY20	1232_GAM42a_PY20	35.2	33.2	1373	187
1232	nonEUB338	isotope	1232_nonEUB338_isotope	24.2	53.9	699	576
1232	untreated	N/A	1232_untreated	0.53	11.5	799	205
1234	Bac303	PY20	1234_Bac303_PY20	35.4	10.9	60.3	60
1234	Bado434	PY20	1234_Bado434_PY20	9.06	8.39	53	70.4
1234	Bbif186	PY20	1234_Bbif186_PY20	17.8	9.79	66.5	102
1234	Bbre198	PY20	1234_Bbre198_PY20	19.3	26.8	166	209
1234	Bcat187	PY20	1234_Bcat187_PY20	13.9	11.2	65.9	105
1234	Bif164	PY20	1234_Bif164_PY20	17.2	8.52	58.6	71.5
1234	Blon1004	PY20	1234_Blon1004_PY20	14.2	12	65	103
1234	EUB338	PY20	1234_EUB338_PY20	47.9	10	55.9	6.9
1234	Fprau645	PY20	1234_Fprau645_PY20	13.4	9.84	56.2	88.5
1234	GAM42a	PY20	1234_GAM42a_PY20	16.5	8.71	63.3	58.6
1234	nonEUB338	isotope	1234_nonEUB338_isotope	8.16	2.89	30.8	10.5
1234	unt	N/A	1234_unt	1.08	2.06	71	20.4
1235	Bac303	PY20	1235_Bac303_PY20	20.8	276	919	1689
1235	Bif164	PY20	1235_Bif164_PY20	53.5	337	1032	500
1235	Eub338	PY20	1235_Eub338_PY20	87.2	114	687	111
1235	Fprau645	PY20	1235_Fprau645_PY20	23.4	307	965	1665
1235	GAM42a	PY20	1235_GAM42a_PY20	51.3	283	970	541
1235	nonEUB338	isotope	1235_nonEUB338_isotope	7.84	33.6	203	110
1235	untreated	N/A	1235_untreated	0.99	29.3	230	142
1238	Bac303	PY20	1238_Bac303_PY20	7.54	10.6	99.5	143
1238	Bif164	PY20	1238_Bif164_PY20	26.8	12	100	38
1238	Eub338	PY20	1238_Eub338_PY20	73.3	9.25	103	8.64
1238	Fprau645	PY20	1238_Fprau645_PY20	4.78	11	103	126
1238	GAM42a	PY20	1238_GAM42a_PY20	17.5	9.65	101	40.7
1238	nonEub338	isotope	1238_nonEub338_isotope	4.42	5.32	56.2	21.5
1238	unt	N/A	1238_unt	0.52	1.95	189	14.1
1239	Bac303	PY20	1239_Bac303_PY20	25.6	108	1073	1025
1239	Bado434	PY20	1239_Bado434_PY20	43.4	87	985	93.9
1239	Bbif186	PY20	1239_Bbif186_PY20	21.9	86	971	723
1239	Bbre198	PY20	1239_Bbre198_PY20	39.1	90.5	1213	142
1239	Bcat187	PY20	1239_Bcat187_PY20	21.3	98.9	1051	965
1239	Bif164	PY20	1239_Bif164_PY20	35.2	83.4	1047	215
1239	Blon1004	PY20	1239_Blon1004_PY20	21.3	92.5	1022	773
1239	Eub338	PY20	1239_Eub338_PY20	73.6	111	655	80.6
1239	Fprau645	PY20	1239_Fprau645_PY20	21.6	85.9	937	549
1239	GAM42a	PY20	1239_GAM42a_PY20	47	84.8	956	121
1239	nonEUB338	isotope	1239_nonEUB338_isotope	9.72	34.9	236	151
1239	untreated	N/A	1239_untreated	0.89	28.1	246	103
1244	Bac303	PY20	1244_Bac303_PY20	12.5	2.88	44	40.1
1244	Bif164	PY20	1244_Bif164_PY20	15.4	2.62	46.8	11.6
1244	Eub338	PY20	1244_Eub338_PY20	89.5	3.03	46.6	2.94
1244	Eub338	isotope	1244_Eub338_isotope	87.2	2.05	14	2.07
1244	Fprau645	PY20	1244_Fprau645_PY20	9.21	2.81	44.7	24.1
1244	GAM42a	PY20	1244_GAM42a_PY20	17.2	2.73	43.6	9.46
1244	nonEub338	isotope	1244_nonEub338_isotope	15.1	2.32	22.5	9.53
1244	unt	N/A	1244_unt	1.54	1.72	6.88	3.58
1246	Bac303	PY20	1246_Bac303_PY20	6.9	1.71	61	45.2
1246	Bif164	PY20	1246_Bif164_PY20	17.3	2.83	66.5	19
1246	Eub338	PY20	1246_Eub338_PY20	29.9	1.79	57.7	4.34
1246	Eub338	isotope	1246_Eub338_isotope	44.6	1.62	31.7	2.38
1246	Fprau645	PY20	1246_Fprau645_PY20	6.76	2.36	69.4	40.2
1246	GAM42a	PY20	1246_GAM42a_PY20	17.3	2.97	67.7	21.8
1246	nonEub338	isotope	1246_nonEub338_isotope	5.07	1.88	31.2	9.69
1246	unt	N/A	1246_unt	0.85	1.34	63.2	12
1251	Bac303	PY20	1251_Bac303_PY20	10.5	57.7	930	1222
1251	Bif164	PY20	1251_Bif164_PY20	19.7	55.5	844	217
1251	Eub338	PY20	1251_Eub338_PY20	93	51.2	759	47.9
1251	Fprau645	PY20	1251_Fprau645_PY20	8.45	50.4	824	634
1251	GAM42a	PY20	1251_GAM42a_PY20	42.3	54.5	889	87.7
1251	nonEUB338	isotope	1251_nonEUB338_isotope	2.96	40.3	427	160
1251	untreated	N/A	1251_untreated	0.79	40.2	258	87.8
1268	Bac303	PY20	1268_Bac303_PY20	14.7	433	874	1495
1268	Bif164	PY20	1268_Bif164_PY20	14.8	427	949	1350
1268	Eub338	PY20	1268_Eub338_PY20	82.9	413	849	499
1268	Fprau645	PY20	1268_Fprau645_PY20	8.12	315	1548	1755
1268	GAM42a	PY20	1268_GAM42a_PY20	13.8	451	1130	1851
1268	nonEUB338	isotope	1268_nonEUB338_isotope	2.67	33.7	204	107
1268	untreated	N/A	1268_untreated	0.66	30.5	137	68.5
1299	Bac303	PY20	1299_Bac303_PY20	12.8	75.1	2214	3451
1299	Bif164	PY20	1299_Bif164_PY20	18.1	83.4	2861	400
1299	Eub338	PY20	1299_Eub338_PY20	68.4	58.3	1854	64.8
1299	Fprau645	PY20	1299_Fprau645_PY20	10.1	82.9	2429	1974
1299	GAM42a	PY20	1299_GAM42a_PY20	20.1	74.9	2313	267
1299	nonEUB338	isotope	1299_nonEUB338_isotope	5.38	40.2	470	322
1299	untreated	N/A	1299_untreated	0.92	29.4	131	99.1
1304	Bac303	PY20	1304_Bac303_PY20	25.6	102	1273	572
1304	Bif164	PY20	1304_Bif164_PY20	15.1	140	584	496
1304	Eub338	PY20	1304_Eub338_PY20	80.6	97.9	518	108
1304	Fprau645	PY20	1304_Fprau645_PY20	11.5	122	611	524
1304	GAM42a	PY20	1304_GAM42a_PY20	14.5	109	565	394
1304	nonEUB338	isotope	1304_nonEUB338_isotope	4.84	38.9	494	125
1304	untreated	N/A	1304_untreated	1.39	31.5	218	110
1305	Bac303	PY20	1305_Bac303_PY20	8.21	21.1	763	432
1305	Bado434	PY20	1305_Bado434_PY20	13.8	56.7	476	87.5
1305	Bbif186	PY20	1305_Bbif186_PY20	7.48	55.1	444	325
1305	Bbre198	PY20	1305_Bbre198_PY20	14	53.3	473	82.6
1305	Bcat187	PY20	1305_Bcat187_PY20	8.58	66.8	542	457
1305	Bif164	PY20	1305_Bif164_PY20	16.2	78.5	1189	227
1305	Blon1004	PY20	1305_Blon1004_PY20	8.56	52.9	473	236
1305	Eub338	PY20	1305_Eub338_PY20	70.8	80.9	581	58.4
1305	Fprau645	PY20	1305_Fprau645_PY20	6.62	56.3	459	202
1305	GAM42a	PY20	1305_GAM42a_PY20	21.4	61.6	667	85.9
1305	nonEUB338	isotope	1305_nonEUB338_isotope	3.07	33.1	152	87.1
1305	untreated	N/A	1305_untreated	1.44	30.8	106	69.2
1308	Bac303	PY20	1308_Bac303_PY20	6.74	78.9	1201	1223
1308	Bif164	PY20	1308_Bif164_PY20	15.3	104	1321	567
1308	Eub338	PY20	1308_Eub338_PY20	65.9	94.6	1294	122
1308	Fprau645	PY20	1308_Fprau645_PY20	7.73	107	1263	1052
1308	GAM42a	PY20	1308_GAM42a_PY20	16.8	96.6	1216	561
1308	nonEUB338	isotope	1308_nonEUB338_isotope	4.5	37.6	358	159
1308	untreated	N/A	1308_untreated	2.54	31.5	274	118
1333	Bac303	PY20	1333_Bac303_PY20	19.9	4.63	25.8	20.7
1333	Bif164	PY20	1333_Bif164_PY20	11.5	5	28.3	22.2
1333	EUB338	PY20	1333_EUB338_PY20	61.2	5.32	23.5	5.21
1333	Fprau645	PY20	1333_Fprau645_PY20	4.4	4.42	27.1	31.2
1333	GAM42a	PY20	1333_GAM42a_PY20	9.05	5.34	28.7	28.8
1333	nonEUB338	isotope	1333_nonEUB338_isotope	2.69	2.13	18.5	10.5
1333	unt	N/A	1333_unt	0.37	1.97	5.97	5.22
1337	Bac303	PY20	1337_Bac303_PY20	9.46	4.18	44.2	86.3
1337	Bado434	PY20	1337_Bado434_PY20	8.37	3.82	40	47.4
1337	Bbif186	PY20	1337_Bbif186_PY20	6.76	3.69	44.3	85.8
1337	Bbre198	PY20	1337_Bbre198_PY20	7.77	3.97	43.7	69.5
1337	Bcat187	PY20	1337_Bcat187_PY20	8.26	4.48	48.1	98.9
1337	Bif164	PY20	1337_Bif164_PY20	7.72	3.3	39.8	55.1
1337	Blon1004	PY20	1337_Blon1004_PY20	6.31	3.35	39.3	78.9
1337	EUB338	PY20	1337_EUB338_PY20	77	4.09	36.5	3.99
1337	Fprau645	PY20	1337_Fprau645_PY20	7.6	3.75	44.5	73.2
1337	GAM42a	PY20	1337_GAM42a_PY20	8.98	3.65	42	41.3
1337	nonEUB338	isotope	1337_nonEUB338_isotope	5.09	1.76	10.9	7.63
1337	unt	N/A	1337_unt	2.29	1.66	9.06	11.5
1343	Bac303	PY20	1343_Bac303_PY20	8.5	11.7	54.5	148
1343	Bif164	PY20	1343_Bif164_PY20	14	12.7	50.2	82.2
1343	EUB338	PY20	1343_EUB338_PY20	72.9	11.6	41.6	12.4
1343	Fprau645	PY20	1343_Fprau645_PY20	10	12.4	47.3	86.6
1343	GAM42a	PY20	1343_GAM42a_PY20	24.1	13.7	55.5	46.7
1343	nonEUB338	isotope	1343_nonEUB338_isotope	2.55	3.65	9.45	15.8
1343	unt	N/A	1343_unt	0.66	3.23	7.45	6.63
1345	Bac303	PY20	1345_Bac303_PY20	2.06	1.64	22.9	8.81
1345	Bif164	PY20	1345_Bif164_PY20	2.33	1.62	22.3	6.75
1345	EUB338	PY20	1345_EUB338_PY20	92.7	1.62	21.8	1.53
1345	Fprau645	PY20	1345_Fprau645_PY20	2.03	1.58	23.9	8.81
1345	nonEUB338	isotope	1345_nonEUB338_isotope	1.32	1.42	6.54	2.88
1345	unt	N/A	1345_unt	0.87	1.41	3.66	2.44
1346	Bac303	PY20	1346_Bac303_PY20	7.73	5.69	55.3	83.1
1346	Bif164	PY20	1346_Bif164_PY20	21.5	4.32	53.7	41.6
1346	EUB338	PY20	1346_EUB338_PY20	51.6	9.21	47.1	12
1346	Fprau645	PY20	1346_Fprau645_PY20	3.56	4.72	52.1	113
1346	GAM42a	PY20	1346_GAM42a_PY20	24.4	6.21	57.9	41.6
1346	nonEUB338	isotope	1346_nonEUB338_isotope	16.5	2.6	25.6	8.15
1346	unt	N/A	1346_unt	4.85	2.02	24	15.7
1388	Bac303	PY20	1388_Bac303_PY20	13.6	3.76	39.3	26.2
1388	Bado434	PY20	1388_Bado434_PY20	15.6	4.23	39.3	9.59
1388	Bbif186	PY20	1388_Bbif186_PY20	17.3	4.25	39.2	23.5
1388	Bbre198	PY20	1388_Bbre198_PY20	15.5	4.32	39.3	16.2
1388	Bcat187	PY20	1388_Bcat187_PY20	12.9	4.47	43.9	30.4
1388	Bif164	PY20	1388_Bif164_PY20	23	4.06	39.2	12.1
1388	Blon1004	PY20	1388_Blon1004_PY20	18.4	4.33	39.8	21.6
1388	EUB338	PY20	1388_EUB338_PY20	79.7	3.81	34.5	3.34
1388	Fprau645	PY20	1388_Fprau645_PY20	16.6	4.2	38.8	17.5
1388	GAM42a	PY20	1388_GAM42a_PY20	23.8	4.07	41.1	10.3
1388	nonEUB338	isotope	1388_nonEUB338_isotope	5.38	2.61	21.6	6.91
1388	unt	N/A	1388_unt	1.58	1.78	3.97	5.65
1406	Bac303	PY20	1406_Bac303_PY20	3.58	6.7	55.3	186
1406	Bif164	PY20	1406_Bif164_PY20	10.9	6.62	53.7	14.8
1406	EUB338	PY20	1406_EUB338_PY20	74.1	5.93	52.3	4.82
1406	Fprau645	PY20	1406_Fprau645_PY20	3.22	7.37	54.9	66
1406	GAM42a	PY20	1406_GAM42a_PY20	7.65	6.3	52.1	22.7
1406	nonEUB338	isotope	1406_nonEUB338_isotope	1.84	2.3	11	9.62
1406	unt	N/A	1406_unt	0.61	2.12	10.9	7.98
1408	Bac303	PY20	1408_Bac303_PY20	30.1	3.35	19.6	9.42
1408	Bif164	PY20	1408_Bif164_PY20	12.2	3.43	19.5	6.94
1408	EUB338	PY20	1408_EUB338_PY20	81.1	3.89	20.1	3.7
1408	Fprau645	PY20	1408_Fprau645_PY20	6.09	3.27	19.4	13.7
1408	GAM42a	PY20	1408_GAM42a_PY20	15.1	3.64	20.5	9.16
1408	nonEUB338	isotope	1408_nonEUB338_isotope	4.03	1.55	6.79	4.14
1408	unt	N/A	1408_unt	0.74	1.41	5.36	4.32
1551	Bac303	PY20	1551_Bac303_PY20	31.7	9.4	67.1	69.5
1551	Bado434	PY20	1551_Bado434_PY20	27.5	8.98	65.4	48.8
1551	Bbif186	PY20	1551_Bbif186_PY20	26.3	9.1	63.9	53.9
1551	Bbre198	PY20	1551_Bbre198_PY20	31.4	8.75	62.9	28.7
1551	Bcat187	PY20	1551_Bcat187_PY20	25.4	8.86	64.5	57.9
1551	Bif164	PY20	1551_Bif164_PY20	28.5	9.59	66.2	45.3
1551	Blon1004	PY20	1551_Blon1004_PY20	26.4	9.13	65.7	56
1551	EUB338	PY20	1551_EUB338_PY20	78.7	6.88	44	5.78
1551	Fprau645	PY20	1551_Fprau645_PY20	28.6	10.6	69.7	50.5
1551	GAM42a	PY20	1551_GAM42a_PY20	38.2	8.29	60.8	17.4
1551	nonEUB338	isotope	1551_nonEUB338_isotope	23.2	2.24	19.4	4.7
1551	unt	N/A	1551_unt	0.36	1.78	42.4	6.4
1552	Bac303	PY20	1552_Bac303_PY20	12.2	3.51	45.9	65.9
1552	Bif164	PY20	1552_Bif164_PY20	4.86	3.25	43.6	66.7
1552	EUB338	PY20	1552_EUB338_PY20	77.9	3.29	31	2.9
1552	Fprau645	PY20	1552_Fprau645_PY20	4.65	3.67	60.4	123
1552	GAM42a	PY20	1552_GAM42a_PY20	4.98	3.16	48.3	62.6
1552	nonEUB338	isotope	1552_nonEUB338_isotope	4.12	1.89	18.5	7.23
1552	unt	N/A	1552_unt	0.28	1.59	5.68	2.94
1562	Bac303	PY20	1562_Bac303_PY20	13.7	4.13	43.6	43
1562	Bif164	PY20	1562_Bif164_PY20	19.8	5.19	64.9	15.2
1562	EUB338	PY20	1562_EUB338_PY20	74.7	3.61	27	2.1
1562	Fprau645	PY20	1562_Fprau645_PY20	11.1	5.18	73.6	59.4
1562	GAM42a	PY20	1562_GAM42a_PY20	48.7	4.23	36.8	4.29
1562	nonEUB338	isotope	1562_nonEUB338_isotope	2.37	1.53	7.79	4.27
1562	unt	N/A	1562_unt	0.25	1.44	9.02	3.72
1566	Bac303	PY20	1566_Bac303_PY20	38.9	6.03	49	38.3
1566	Bif164	PY20	1566_Bif164_PY20	64.8	5.61	48.9	8.87
1566	EUB338	PY20	1566_EUB338_PY20	86.1	5.17	46.1	4.84
1566	Fprau645	PY20	1566_Fprau645_PY20	39.5	6.45	51.8	34.7
1566	GAM42a	PY20	1566_GAM42a_PY20	79.1	6.66	66.1	8.03
1566	nonEUB338	isotope	1566_nonEUB338_isotope	23.7	2.49	25.9	7.98
1566	unt	N/A	1566_unt	0.95	1.9	51	8.01
1570	Bac303	PY20	1570_Bac303_PY20	7.18	2.08	26.3	37.2
1570	Bif164	PY20	1570_Bif164_PY20	13.6	2.34	28.9	9.2
1570	EUB338	PY20	1570_EUB338_PY20	75.7	2.29	26.6	2.29
1570	Fprau645	PY20	1570_Fprau645_PY20	6.58	2.19	29.5	27.6
1570	GAM42a	PY20	1570_GAM42a_PY20	35.2	2.35	30.3	3.57
1570	nonEUB338	isotope	1570_nonEUB338_isotope	3.12	1.45	8.57	5.25
1570	unt	N/A	1570_unt	0.52	1.36	6.19	11.3
1571	Bac303	PY20	1571_Bac303_PY20	9.69	3.58	27.9	25.1
1571	Bif164	PY20	1571_Bif164_PY20	13.4	4.54	43.8	21.2
1571	EUB338	PY20	1571_EUB338_PY20	48.4	3.14	22.8	2.46
1571	Fprau645	PY20	1571_Fprau645_PY20	7.8	3.32	29.8	21.6
1571	GAM42a	PY20	1571_GAM42a_PY20	20.7	4.78	57.2	11.4
1571	nonEUB338	isotope	1571_nonEUB338_isotope	5.5	1.61	9.85	3.68
1571	unt	N/A	1571_unt	1.23	1.46	9.17	4.52

## Sheet: Figure 2a-2c
Sample	Antibody	Disease	Age	Average GM	PE positive Average GM	Disease_Category	Age Group
555	PY20	UC	9.03	6.92	20.33	IBD	Older than 8
619	PY20	C	17.37	22.74	557	non-IBD	Older than 8
814	PY20	CD	10.62	7.75	661.8	IBD	Older than 8
852	PY20	UC	14.88	0	581.6	IBD	Older than 8
1141	PY20	CD	5.09	8.84	32.83	IBD	Younger than 8
1154	PY20	CD	6.48	7.14	1214.1	IBD	Younger than 8
1173	PY20	C	6.31	144.7	0	non-IBD	Younger than 8
1175	PY20	CD	8.33	27.15	380.7	IBD	Older than 8
1186	PY20	CD	7.29	2.41	27.77	IBD	Younger than 8
1193	PY20	C	11	6.97	0	non-IBD	Older than 8
1194	PY20	UC	14.08	28.38	1088.8	IBD	Older than 8
1196	PY20	UC	15.55	31.48	59.73	IBD	Older than 8
1198	PY20	CD	12.11	142.88	3935.6	IBD	Older than 8
1202	PY20	CD	12.79	408.8	1205.4	IBD	Older than 8
1203	PY20	UC	12.38	3.48	32.92	IBD	Older than 8
1208	PY20	CD	12.3	9.97	211	IBD	Older than 8
1210	PY20	C	13.7	18.1	359.8	non-IBD	Older than 8
1216	PY20	C	11.33	150.4	2275.2	non-IBD	Older than 8
1217	PY20	IBD-U	15.08	59.4	1141	IBD	Older than 8
1222	PY20	UC	11.54	57.38	195.2	IBD	Older than 8
1227	PY20	IBD-U	15.75	74.15	484.6	IBD	Older than 8
1230	PY20	C	9.52	4.03	49.22	non-IBD	Older than 8
1232	PY20	CD	11.34	3.07	859	IBD	Older than 8
1234	PY20	UC	7.35	8.72	40.27	IBD	Younger than 8
1235	PY20	IBD-U	12.96	229.8	711.6	IBD	Older than 8
1238	PY20	C	13.66	5.18	45.1	non-IBD	Older than 8
1239	PY20	CD	12.35	57.9	755	IBD	Older than 8
1244	PY20	C	16.24	0.76	31.14	non-IBD	Older than 8
1246	PY20	C	10.52	0.71	32.76	non-IBD	Older than 8
1251	PY20	C	14.88	13.56	422.2	non-IBD	Older than 8
1268	PY20	C	5.33	374.1	866	non-IBD	Younger than 8
1299	PY20	C	9.89	34.72	1864.2	non-IBD	Older than 8
1304	PY20	C	17.68	75.28	216.2	non-IBD	Older than 8
1305	PY20	C	7.04	25.22	454.7	non-IBD	Younger than 8
1308	PY20	C	6.51	58.62	901	non-IBD	Younger than 8
1333	PY20	C	15.27	2.81	8.18	non-IBD	Older than 8
1337	PY20	C	17.02	2.07	31.34	non-IBD	Older than 8
1343	PY20	C	12.34	8.77	40.37	non-IBD	Older than 8
1345	PY20	C	15.25	0.2	16.19	non-IBD	Older than 8
1346	PY20	C	4.56	3.43	27.62	non-IBD	Younger than 8
1388	PY20	C	15.67	1.54	17.84	non-IBD	Older than 8
1406	PY20	C	12.19	4.28	42.66	non-IBD	Older than 8
1408	PY20	C	13.26	1.97	13.03	non-IBD	Older than 8
1551	PY20	UC	11.23	6.72	43.62	IBD	Older than 8
1552	PY20	C	10.69	1.49	27.34	non-IBD	Older than 8
1562	PY20	CD	12.69	2.94	41.39	IBD	Older than 8
1566	PY20	CD	13.22	3.49	26.48	IBD	Older than 8
1570	PY20	C	11.82	0.8	19.75	non-IBD	Older than 8
1571	PY20	CD	14.66	2.26	26.45	IBD	Older than 8

## Sheet: Figure 3a - 3b
Sample	Probe	APC positive | Freq. of Total	Disease	Age	Proportion	Normalized to Total Bacteria	Probe_Type
555	Bac303	6.74	IBD	9.03	5.79	8.1	Bac303
555	Bif164	24.5	IBD	9.03	23.55	33	Bif164
555	Fprau645	7.67	IBD	9.03	6.72	9.4	Fprau645
555	GAM42a	20.3	IBD	9.03	19.35	27.1	GAM42a
619	Bac303	5.47	C	17.37	4.77	5.6	Bac303
619	Bif164	12.3	C	17.37	11.6	13.6	Bif164
619	Fprau645	3.82	C	17.37	3.12	3.7	Fprau645
619	GAM42a	12	C	17.37	11.3	13.3	GAM42a
814	Bac303	6.25	IBD	10.62	1.7	2.7	Bac303
814	Bif164	19.5	IBD	10.62	14.95	23.9	Bif164
814	Fprau645	5.7	IBD	10.62	1.15	1.8	Fprau645
814	GAM42a	36.1	IBD	10.62	31.55	50.4	GAM42a
852	Bac303	1.88	IBD	14.88	1.23	1.3	Bac303
852	Bif164	6.94	IBD	14.88	6.29	6.5	Bif164
852	Fprau645	4.84	IBD	14.88	4.19	4.3	Fprau645
852	GAM42a	6.84	IBD	14.88	6.19	6.4	GAM42a
1141	Bac303	11.2	IBD	5.09	8.86	15.8	Bac303
1141	Bif164	17.5	IBD	5.09	15.16	27	Bif164
1141	Fprau645	6.05	IBD	5.09	3.71	6.6	Fprau645
1141	GAM42a	18.3	IBD	5.09	15.96	28.5	GAM42a
1154	Bac303	3.25	IBD	6.48	1.76	2.6	Bac303
1154	Bif164	5.47	IBD	6.48	3.98	6	Bif164
1154	Fprau645	3.95	IBD	6.48	2.46	3.7	Fprau645
1154	GAM42a	6.29	IBD	6.48	4.8	7.2	GAM42a
1173	Bac303	13.8	C	6.31	11.95	18	Bac303
1173	Bif164	6.01	C	6.31	4.16	6.3	Bif164
1173	Fprau645	5.43	C	6.31	3.58	5.4	Fprau645
1173	GAM42a	12	C	6.31	10.15	15.3	GAM42a
1175	Bac303	26.3	IBD	8.33	8.9	27.1	Bac303
1175	Bif164	31.5	IBD	8.33	14.1	43	Bif164
1175	Fprau645	26.4	IBD	8.33	9	27.4	Fprau645
1175	GAM42a	37.6	IBD	8.33	20.2	61.6	GAM42a
1186	Bac303	18.7	IBD	7.29	4.4	21.9	Bac303
1186	Bif164	23.8	IBD	7.29	9.5	47.3	Bif164
1186	Fprau645	18.5	IBD	7.29	4.2	20.9	Fprau645
1186	GAM42a	26.7	IBD	7.29	12.4	61.7	GAM42a
1193	Bac303	5.45	C	11	3.41	4.4	Bac303
1193	Bif164	16.2	C	11	14.16	18.3	Bif164
1193	Fprau645	5.76	C	11	3.72	4.8	Fprau645
1193	GAM42a	18.6	C	11	16.56	21.4	GAM42a
1194	Bac303	38.5	IBD	14.08	8	21.1	Bac303
1194	Bif164	28.7	IBD	14.08	0	0	Bif164
1194	Fprau645	31.9	IBD	14.08	1.4	3.7	Fprau645
1194	GAM42a	41.8	IBD	14.08	11.3	29.7	GAM42a
1196	Bac303	8.3	IBD	15.55	1.64	3.4	Bac303
1196	Bif164	24.4	IBD	15.55	17.74	37	Bif164
1196	Fprau645	11	IBD	15.55	4.34	9.1	Fprau645
1196	GAM42a	20.9	IBD	15.55	14.24	29.7	GAM42a
1198	Bac303	4.95	IBD	12.11	3.16	4.2	Bac303
1198	Bif164	15.2	IBD	12.11	13.41	17.8	Bif164
1198	Fprau645	6.11	IBD	12.11	4.32	5.7	Fprau645
1198	GAM42a	13.5	IBD	12.11	11.71	15.6	GAM42a
1202	Bac303	37.2	IBD	12.79	23.8	44.7	Bac303
1202	Bif164	29.9	IBD	12.79	16.5	31	Bif164
1202	Fprau645	19.2	IBD	12.79	5.8	10.9	Fprau645
1202	GAM42a	32.6	IBD	12.79	19.2	36	GAM42a
1203	Bac303	33.6	IBD	12.38	16	47.9	Bac303
1203	Bif164	23.4	IBD	12.38	5.8	17.4	Bif164
1203	Fprau645	15.3	IBD	12.38	0	0	Fprau645
1203	GAM42a	26.8	IBD	12.38	9.2	27.5	GAM42a
1208	Bac303	13.6	IBD	12.3	11	14	Bac303
1208	Bif164	28.9	IBD	12.3	26.3	33.4	Bif164
1208	Fprau645	12.1	IBD	12.3	9.5	12.1	Fprau645
1208	GAM42a	58.5	IBD	12.3	55.9	70.9	GAM42a
1210	Bac303	3.82	C	13.7	2.07	2.6	Bac303
1210	Bif164	3.56	C	13.7	1.81	2.3	Bif164
1210	Fprau645	4.28	C	13.7	2.53	3.2	Fprau645
1210	GAM42a	7.1	C	13.7	5.35	6.7	GAM42a
1216	Bac303	11.5	C	11.33	8.25	11.6	Bac303
1216	Bif164	21.9	C	11.33	18.65	26.1	Bif164
1216	Fprau645	10.5	C	11.33	7.25	10.2	Fprau645
1216	GAM42a	21.6	C	11.33	18.35	25.7	GAM42a
1217	Bac303	8.36	IBD	15.08	5.55	9.4	Bac303
1217	Bif164	11.1	IBD	15.08	8.29	14	Bif164
1217	Fprau645	8.24	IBD	15.08	5.43	9.2	Fprau645
1217	GAM42a	10.2	IBD	15.08	7.39	12.5	GAM42a
1222	Bac303	10.1	IBD	11.54	6.41	11.2	Bac303
1222	Bif164	25.8	IBD	11.54	22.11	38.7	Bif164
1222	Fprau645	9.91	IBD	11.54	6.22	10.9	Fprau645
1222	GAM42a	15.6	IBD	11.54	11.91	20.9	GAM42a
1227	Bac303	7.81	IBD	15.75	4.51	10.4	Bac303
1227	Bif164	12.7	IBD	15.75	9.4	21.7	Bif164
1227	Fprau645	6.57	IBD	15.75	3.27	7.6	Fprau645
1227	GAM42a	12.6	IBD	15.75	9.3	21.5	GAM42a
1230	Bac303	23.9	C	9.52	2.3	6.2	Bac303
1230	Bif164	23.5	C	9.52	1.9	5.1	Bif164
1230	Fprau645	19.3	C	9.52	0	0	Fprau645
1230	GAM42a	38	C	9.52	16.4	44.1	GAM42a
1232	Bac303	35.7	IBD	11.34	11.5	21.6	Bac303
1232	Bif164	39.1	IBD	11.34	14.9	28	Bif164
1232	Fprau645	44.5	IBD	11.34	20.3	38.2	Fprau645
1232	GAM42a	35.2	IBD	11.34	11	20.7	GAM42a
1234	Bac303	35.4	IBD	7.35	27.24	68.5	Bac303
1234	Bif164	17.2	IBD	7.35	9.04	22.7	Bif164
1234	Fprau645	13.4	IBD	7.35	5.24	13.2	Fprau645
1234	GAM42a	16.5	IBD	7.35	8.34	21	GAM42a
1235	Bac303	20.8	IBD	12.96	12.96	16.3	Bac303
1235	Bif164	53.5	IBD	12.96	45.66	57.5	Bif164
1235	Fprau645	23.4	IBD	12.96	15.56	19.6	Fprau645
1235	GAM42a	51.3	IBD	12.96	43.46	54.8	GAM42a
1238	Bac303	7.54	C	13.66	3.12	4.5	Bac303
1238	Bif164	26.8	C	13.66	22.38	32.5	Bif164
1238	Fprau645	4.78	C	13.66	0.36	0.5	Fprau645
1238	GAM42a	17.5	C	13.66	13.08	19	GAM42a
1239	Bac303	25.6	IBD	12.35	15.88	24.9	Bac303
1239	Bif164	35.2	IBD	12.35	25.48	39.9	Bif164
1239	Fprau645	21.6	IBD	12.35	11.88	18.6	Fprau645
1239	GAM42a	47	IBD	12.35	37.28	58.4	GAM42a
1244	Bac303	12.5	C	16.24	0	0	Bac303
1244	Bif164	15.4	C	16.24	0.3	0.4	Bif164
1244	Fprau645	9.21	C	16.24	0	0	Fprau645
1244	GAM42a	17.2	C	16.24	2.1	2.8	GAM42a
1246	Bac303	6.9	C	10.52	1.83	7.4	Bac303
1246	Bif164	17.3	C	10.52	12.23	49.3	Bif164
1246	Fprau645	6.76	C	10.52	1.69	6.8	Fprau645
1246	GAM42a	17.3	C	10.52	12.23	49.3	GAM42a
1251	Bac303	10.5	C	14.88	7.54	8.4	Bac303
1251	Bif164	19.7	C	14.88	16.74	18.6	Bif164
1251	Fprau645	8.45	C	14.88	5.49	6.1	Fprau645
1251	GAM42a	42.3	C	14.88	39.34	43.7	GAM42a
1268	Bac303	14.7	C	5.33	12.03	15	Bac303
1268	Bif164	14.8	C	5.33	12.13	15.1	Bif164
1268	Fprau645	8.12	C	5.33	5.45	6.8	Fprau645
1268	GAM42a	13.8	C	5.33	11.13	13.9	GAM42a
1299	Bac303	12.8	C	9.89	7.42	11.8	Bac303
1299	Bif164	18.1	C	9.89	12.72	20.2	Bif164
1299	Fprau645	10.1	C	9.89	4.72	7.5	Fprau645
1299	GAM42a	20.1	C	9.89	14.72	23.4	GAM42a
1304	Bac303	25.6	C	17.68	20.76	27.4	Bac303
1304	Bif164	15.1	C	17.68	10.26	13.5	Bif164
1304	Fprau645	11.5	C	17.68	6.66	8.8	Fprau645
1304	GAM42a	14.5	C	17.68	9.66	12.8	GAM42a
1305	Bac303	8.21	C	7.04	5.14	7.6	Bac303
1305	Bif164	16.2	C	7.04	13.13	19.4	Bif164
1305	Fprau645	6.62	C	7.04	3.55	5.2	Fprau645
1305	GAM42a	21.4	C	7.04	18.33	27.1	GAM42a
1308	Bac303	6.74	C	6.51	2.24	3.6	Bac303
1308	Bif164	15.3	C	6.51	10.8	17.6	Bif164
1308	Fprau645	7.73	C	6.51	3.23	5.3	Fprau645
1308	GAM42a	16.8	C	6.51	12.3	20	GAM42a
1333	Bac303	19.9	C	15.27	17.21	29.4	Bac303
1333	Bif164	11.5	C	15.27	8.81	15.1	Bif164
1333	Fprau645	4.4	C	15.27	1.71	2.9	Fprau645
1333	GAM42a	9.05	C	15.27	6.36	10.9	GAM42a
1337	Bac303	9.46	C	17.02	4.37	6.1	Bac303
1337	Bif164	7.72	C	17.02	2.63	3.7	Bif164
1337	Fprau645	7.6	C	17.02	2.51	3.5	Fprau645
1337	GAM42a	8.98	C	17.02	3.89	5.4	GAM42a
1343	Bac303	8.5	C	12.34	5.95	8.5	Bac303
1343	Bif164	14	C	12.34	11.45	16.3	Bif164
1343	Fprau645	10	C	12.34	7.45	10.6	Fprau645
1343	GAM42a	24.1	C	12.34	21.55	30.6	GAM42a
1345	Bac303	2.06	C	15.25	0.74	0.8	Bac303
1345	Bif164	2.33	C	15.25	1.01	1.1	Bif164
1345	Fprau645	2.03	C	15.25	0.71	0.8	Fprau645
1346	Bac303	7.73	C	4.56	0	0	Bac303
1346	Bif164	21.5	C	4.56	5	14.2	Bif164
1346	Fprau645	3.56	C	4.56	0	0	Fprau645
1346	GAM42a	24.4	C	4.56	7.9	22.5	GAM42a
1388	Bac303	13.6	C	15.67	8.22	11.1	Bac303
1388	Bif164	23	C	15.67	17.62	23.7	Bif164
1388	Fprau645	16.6	C	15.67	11.22	15.1	Fprau645
1388	GAM42a	23.8	C	15.67	18.42	24.8	GAM42a
1406	Bac303	3.58	C	12.19	1.74	2.4	Bac303
1406	Bif164	10.9	C	12.19	9.06	12.5	Bif164
1406	Fprau645	3.22	C	12.19	1.38	1.9	Fprau645
1406	GAM42a	7.65	C	12.19	5.81	8	GAM42a
1408	Bac303	30.1	C	13.26	26.07	33.8	Bac303
1408	Bif164	12.2	C	13.26	8.17	10.6	Bif164
1408	Fprau645	6.09	C	13.26	2.06	2.7	Fprau645
1408	GAM42a	15.1	C	13.26	11.07	14.4	GAM42a
1551	Bac303	31.7	IBD	11.23	8.5	15.3	Bac303
1551	Bif164	28.5	IBD	11.23	5.3	9.5	Bif164
1551	Fprau645	28.6	IBD	11.23	5.4	9.7	Fprau645
1551	GAM42a	38.2	IBD	11.23	15	27	GAM42a
1552	Bac303	12.2	C	10.69	8.08	11	Bac303
1552	Bif164	4.86	C	10.69	0.74	1	Bif164
1552	Fprau645	4.65	C	10.69	0.53	0.7	Fprau645
1552	GAM42a	4.98	C	10.69	0.86	1.2	GAM42a
1562	Bac303	13.7	IBD	12.69	11.33	15.7	Bac303
1562	Bif164	19.8	IBD	12.69	17.43	24.1	Bif164
1562	Fprau645	11.1	IBD	12.69	8.73	12.1	Fprau645
1562	GAM42a	48.7	IBD	12.69	46.33	64.1	GAM42a
1566	Bac303	38.9	IBD	13.22	15.2	24.4	Bac303
1566	Bif164	64.8	IBD	13.22	41.1	65.9	Bif164
1566	Fprau645	39.5	IBD	13.22	15.8	25.3	Fprau645
1566	GAM42a	79.1	IBD	13.22	55.4	88.8	GAM42a
1570	Bac303	7.18	C	11.82	4.06	5.6	Bac303
1570	Bif164	13.6	C	11.82	10.48	14.4	Bif164
1570	Fprau645	6.58	C	11.82	3.46	4.8	Fprau645
1570	GAM42a	35.2	C	11.82	32.08	44.2	GAM42a
1571	Bac303	9.69	IBD	14.66	4.19	9.8	Bac303
1571	Bif164	13.4	IBD	14.66	7.9	18.4	Bif164
1571	Fprau645	7.8	IBD	14.66	2.3	5.4	Fprau645
1571	GAM42a	20.7	IBD	14.66	15.2	35.4	GAM42a

## Sheet: Figure 4a-4d
Sample	Probe	APC positive | Freq. of Total (%)	APC positive | Geometric Mean (PE-A)	Disease	Age	Proportion	APC positive PY20 GM	Age Group	Normalized to Total Bacteria
555	Bac303	6.74	62.7	IBD	9.03	5.79	55.08	Age >= 8 Years Old	8.1
555	Bif164	24.5	30.1	IBD	9.03	23.55	22.48	Age >= 8 Years Old	33
555	EUB338	72.4	12.5	IBD	9.03	71.45	4.88	Age >= 8 Years Old	100
555	Fprau645	7.67	56.1	IBD	9.03	6.72	48.48	Age >= 8 Years Old	9.4
555	GAM42a	20.3	41.5	IBD	9.03	19.35	33.88	Age >= 8 Years Old	27.1
555	nonEUB338	0.95	45.7	IBD	9.03	0	38.08	Age >= 8 Years Old	0
555	untreated	0.36	7.62	IBD	9.03	0	0	Age >= 8 Years Old	0
619	Bac303	5.47	2703	C	17.37	4.77	2614.1	Age >= 8 Years Old	5.6
619	Bif164	12.3	285	C	17.37	11.6	196.1	Age >= 8 Years Old	13.6
619	EUB338	85.8	74.9	C	17.37	85.1	0	Age >= 8 Years Old	100
619	Fprau645	3.82	729	C	17.37	3.12	640.1	Age >= 8 Years Old	3.7
619	GAM42a	12	322	C	17.37	11.3	233.1	Age >= 8 Years Old	13.3
619	nonEUB338	0.7	88.9	C	17.37	0	0	Age >= 8 Years Old	0
619	untreated	0.38	61.1	C	17.37	0	0	Age >= 8 Years Old	0
814	Bac303	6.25	883	IBD	10.62	1.7	812.7	Age >= 8 Years Old	2.7
814	Bado434	38.6	38.5	IBD	10.62	34.05	0	Age >= 8 Years Old	54.4
814	Bbif186	9.71	660	IBD	10.62	5.16	589.7	Age >= 8 Years Old	8.2
814	Bbre198	48.2	33.3	IBD	10.62	43.65	0	Age >= 8 Years Old	69.8
814	Bcat187	11.7	477	IBD	10.62	7.15	406.7	Age >= 8 Years Old	11.4
814	Bif164	19.5	91.2	IBD	10.62	14.95	20.9	Age >= 8 Years Old	23.9
814	Blon1004	7.81	274	IBD	10.62	3.26	203.7	Age >= 8 Years Old	5.2
814	EUB338	67.1	32	IBD	10.62	62.55	0	Age >= 8 Years Old	100
814	Fprau645	5.7	428	IBD	10.62	1.15	357.7	Age >= 8 Years Old	1.8
814	GAM42a	36.1	39.5	IBD	10.62	31.55	0	Age >= 8 Years Old	50.4
814	nonEUB338	4.55	70.3	IBD	10.62	0	0	Age >= 8 Years Old	0
814	untreated	0.63	34.3	IBD	10.62	0	0	Age >= 8 Years Old	0
852	Bac303	1.88	441	IBD	14.88	1.23	367.5	Age >= 8 Years Old	1.3
852	Bif164	6.94	274	IBD	14.88	6.29	200.5	Age >= 8 Years Old	6.5
852	EUB338	97.4	28.4	IBD	14.88	96.75	0	Age >= 8 Years Old	100
852	Fprau645	4.84	161	IBD	14.88	4.19	87.5	Age >= 8 Years Old	4.3
852	GAM42a	6.84	140	IBD	14.88	6.19	66.5	Age >= 8 Years Old	6.4
852	nonEUB338	0.65	73.5	IBD	14.88	0	0	Age >= 8 Years Old	0
852	untreated	0.54	55	IBD	14.88	0	0	Age >= 8 Years Old	0
1141	Bac303	11.2	162	IBD	5.09	8.86	155.38	Age < 8 Years Old	15.8
1141	Bado434	10.9	23.2	IBD	5.09	8.56	16.58	Age < 8 Years Old	15.3
1141	Bbif186	7.21	74.8	IBD	5.09	4.87	68.18	Age < 8 Years Old	8.7
1141	Bbre198	7.49	64.6	IBD	5.09	5.15	57.98	Age < 8 Years Old	9.2
1141	Bcat187	5.61	101	IBD	5.09	3.27	94.38	Age < 8 Years Old	5.8
1141	Bif164	17.5	20.5	IBD	5.09	15.16	13.88	Age < 8 Years Old	27
1141	Blon1004	11.6	37.8	IBD	5.09	9.26	31.18	Age < 8 Years Old	16.5
1141	EUB338	58.4	6	IBD	5.09	56.06	0	Age < 8 Years Old	100
1141	Fprau645	6.05	60.7	IBD	5.09	3.71	54.08	Age < 8 Years Old	6.6
1141	GAM42a	18.3	23.5	IBD	5.09	15.96	16.88	Age < 8 Years Old	28.5
1141	nonEUB338	2.34	6.62	IBD	5.09	0	0	Age < 8 Years Old	0
1141	untreated	0.3	5.35	IBD	5.09	0	0	Age < 8 Years Old	0
1154	Bac303	3.25	743	IBD	6.48	1.76	624	Age < 8 Years Old	2.6
1154	Bado434	6.99	104	IBD	6.48	5.5	0	Age < 8 Years Old	8.3
1154	Bbif186	1.81	629	IBD	6.48	0.32	510	Age < 8 Years Old	0.5
1154	Bbre198	5.97	92.1	IBD	6.48	4.48	0	Age < 8 Years Old	6.7
1154	Bcat187	4.11	415	IBD	6.48	2.62	296	Age < 8 Years Old	3.9
1154	Bif164	5.47	106	IBD	6.48	3.98	0	Age < 8 Years Old	6
1154	Blon1004	4.42	1662	IBD	6.48	2.93	1543	Age < 8 Years Old	4.4
1154	EUB338	68	46.6	IBD	6.48	66.51	0	Age < 8 Years Old	100
1154	Fprau645	3.95	895	IBD	6.48	2.46	776	Age < 8 Years Old	3.7
1154	GAM42a	6.29	81.9	IBD	6.48	4.8	0	Age < 8 Years Old	7.2
1154	nonEUB338	1.49	119	IBD	6.48	0	0	Age < 8 Years Old	0
1154	untreated	0.43	105	IBD	6.48	0	0	Age < 8 Years Old	0
1173	Bac303	13.8	1899	C	6.31	11.95	1647	Age < 8 Years Old	18
1173	Bif164	6.01	775	C	6.31	4.16	523	Age < 8 Years Old	6.3
1173	EUB338	68.2	96.6	C	6.31	66.35	0	Age < 8 Years Old	100
1173	Fprau645	5.43	1529	C	6.31	3.58	1277	Age < 8 Years Old	5.4
1173	GAM42a	12	931	C	6.31	10.15	679	Age < 8 Years Old	15.3
1173	nonEUB338	1.85	252	C	6.31	0	0	Age < 8 Years Old	0
1173	untreated	0.47	290	C	6.31	0	38	Age < 8 Years Old	0
1175	Bac303	26.3	346	IBD	8.33	8.9	265.1	Age >= 8 Years Old	27.1
1175	Bado434	26.3	313	IBD	8.33	8.9	232.1	Age >= 8 Years Old	27.1
1175	Bbif186	24.7	297	IBD	8.33	7.3	216.1	Age >= 8 Years Old	22.3
1175	Bbre198	29.2	349	IBD	8.33	11.8	268.1	Age >= 8 Years Old	36
1175	Bcat187	21.3	414	IBD	8.33	3.9	333.1	Age >= 8 Years Old	11.9
1175	Bif164	31.5	257	IBD	8.33	14.1	176.1	Age >= 8 Years Old	43
1175	Blon1004	24.8	300	IBD	8.33	7.4	219.1	Age >= 8 Years Old	22.6
1175	EUB338	50.2	118	IBD	8.33	32.8	37.1	Age >= 8 Years Old	100
1175	Fprau645	26.4	316	IBD	8.33	9	235.1	Age >= 8 Years Old	27.4
1175	GAM42a	37.6	163	IBD	8.33	20.2	82.1	Age >= 8 Years Old	61.6
1175	nonEUB338	17.4	80.9	IBD	8.33	0	0	Age >= 8 Years Old	0
1175	untreated	0.16	199	IBD	8.33	0	118.1	Age >= 8 Years Old	0
1186	Bac303	18.7	35.7	IBD	7.29	4.4	32.76	Age < 8 Years Old	21.9
1186	Bif164	23.8	14.7	IBD	7.29	9.5	11.76	Age < 8 Years Old	47.3
1186	EUB338	34.4	12.5	IBD	7.29	20.1	9.56	Age < 8 Years Old	100
1186	EUB338	37.2	2.94	IBD	7.29	22.9	0	Age < 8 Years Old	113.9
1186	Fprau645	18.5	45.1	IBD	7.29	4.2	42.16	Age < 8 Years Old	20.9
1186	GAM42a	26.7	24.8	IBD	7.29	12.4	21.86	Age < 8 Years Old	61.7
1186	nonEUB338	14.3	6.26	IBD	7.29	0	3.32	Age < 8 Years Old	0
1186	untreated	0.9	5.59	IBD	7.29	0	2.65	Age < 8 Years Old	0
1193	Bac303	5.45	650	C	11	3.41	384	Age >= 8 Years Old	4.4
1193	Bado434	12.9	109	C	11	10.86	0	Age >= 8 Years Old	14
1193	Bbif186	3.84	843	C	11	1.8	577	Age >= 8 Years Old	2.3
1193	Bbre198	8.28	142	C	11	6.24	0	Age >= 8 Years Old	8.1
1193	Bcat187	5.75	496	C	11	3.71	230	Age >= 8 Years Old	4.8
1193	Bif164	16.2	94.4	C	11	14.16	0	Age >= 8 Years Old	18.3
1193	Blon1004	3.15	1327	C	11	1.11	1061	Age >= 8 Years Old	1.4
1193	EUB338	79.4	42.6	C	11	77.36	0	Age >= 8 Years Old	100
1193	Fprau645	5.76	194	C	11	3.72	0	Age >= 8 Years Old	4.8
1193	GAM42a	18.6	108	C	11	16.56	0	Age >= 8 Years Old	21.4
1193	nonEUB338	2.04	266	C	11	0	0	Age >= 8 Years Old	0
1193	untreated	1.67	252	C	11	0	0	Age >= 8 Years Old	0
1194	Bac303	38.5	927	IBD	14.08	8	772	Age >= 8 Years Old	21.1
1194	Bif164	28.7	424	IBD	14.08	0	269	Age >= 8 Years Old	0
1194	EUB338	68.5	104	IBD	14.08	38	0	Age >= 8 Years Old	100
1194	Fprau645	31.9	807	IBD	14.08	1.4	652	Age >= 8 Years Old	3.7
1194	GAM42a	41.8	263	IBD	14.08	11.3	108	Age >= 8 Years Old	29.7
1194	nonEUB338	30.5	155	IBD	14.08	0	0	Age >= 8 Years Old	0
1194	untreated	0.25	51.1	IBD	14.08	0	0	Age >= 8 Years Old	0
1196	Bac303	8.3	81.9	IBD	15.55	1.64	76.64	Age >= 8 Years Old	3.4
1196	Bado434	18.9	54.8	IBD	15.55	12.24	49.54	Age >= 8 Years Old	25.5
1196	Bbif186	10.6	56.4	IBD	15.55	3.94	51.14	Age >= 8 Years Old	8.2
1196	Bbre198	12.8	76	IBD	15.55	6.14	70.74	Age >= 8 Years Old	12.8
1196	Bcat187	15.9	40.4	IBD	15.55	9.24	35.14	Age >= 8 Years Old	19.3
1196	Bif164	24.4	10.5	IBD	15.55	17.74	5.24	Age >= 8 Years Old	37
1196	Blon1004	18.8	27.1	IBD	15.55	12.14	21.84	Age >= 8 Years Old	25.3
1196	EUB338	54.6	33.5	IBD	15.55	47.94	28.24	Age >= 8 Years Old	100
1196	Fprau645	11	73.8	IBD	15.55	4.34	68.54	Age >= 8 Years Old	9.1
1196	GAM42a	20.9	57.7	IBD	15.55	14.24	52.44	Age >= 8 Years Old	29.7
1196	nonEUB338	6.66	5.26	IBD	15.55	0	0	Age >= 8 Years Old	0
1196	untreated	0.62	1.91	IBD	15.55	0	0	Age >= 8 Years Old	0
1198	Bac303	4.95	32728	IBD	12.11	3.16	32285	Age >= 8 Years Old	4.2
1198	Bado434	7.2	1028	IBD	12.11	5.41	585	Age >= 8 Years Old	7.2
1198	Bbif186	6.48	12619	IBD	12.11	4.69	12176	Age >= 8 Years Old	6.2
1198	Bbre198	9.31	544	IBD	12.11	7.52	101	Age >= 8 Years Old	10
1198	Bcat187	7.95	5940	IBD	12.11	6.16	5497	Age >= 8 Years Old	8.2
1198	Bif164	15.2	781	IBD	12.11	13.41	338	Age >= 8 Years Old	17.8
1198	Blon1004	9.4	3039	IBD	12.11	7.61	2596	Age >= 8 Years Old	10.1
1198	EUB338	77	205	IBD	12.11	75.21	0	Age >= 8 Years Old	100
1198	Fprau645	6.11	3469	IBD	12.11	4.32	3026	Age >= 8 Years Old	5.7
1198	GAM42a	13.5	1091	IBD	12.11	11.71	648	Age >= 8 Years Old	15.6
1198	nonEUB338	1.79	443	IBD	12.11	0	0	Age >= 8 Years Old	0
1198	untreated	0.83	582	IBD	12.11	0	139	Age >= 8 Years Old	0
1202	Bac303	37.2	2959	IBD	12.79	23.8	2684	Age >= 8 Years Old	44.7
1202	Bif164	29.9	1666	IBD	12.79	16.5	1391	Age >= 8 Years Old	31
1202	EUB338	66.7	476	IBD	12.79	53.3	201	Age >= 8 Years Old	100
1202	Fprau645	19.2	3917	IBD	12.79	5.8	3642	Age >= 8 Years Old	10.9
1202	GAM42a	32.6	1020	IBD	12.79	19.2	745	Age >= 8 Years Old	36
1202	nonEUB338	13.4	275	IBD	12.79	0	0	Age >= 8 Years Old	0
1202	untreated	0.03	4267	IBD	12.79	0	3992	Age >= 8 Years Old	0
1203	Bac303	33.6	71.3	IBD	12.38	16	65.05	Age >= 8 Years Old	47.9
1203	Bif164	23.4	64.3	IBD	12.38	5.8	58.05	Age >= 8 Years Old	17.4
1203	EUB338	51	19.8	IBD	12.38	33.4	13.55	Age >= 8 Years Old	100
1203	EUB338	27.4	6.25	IBD	12.38	9.8	0	Age >= 8 Years Old	29.3
1203	Fprau645	15.3	81.2	IBD	12.38	0	74.95	Age >= 8 Years Old	0
1203	GAM42a	26.8	45.4	IBD	12.38	9.2	39.15	Age >= 8 Years Old	27.5
1203	nonEUB338	17.6	22.4	IBD	12.38	0	16.15	Age >= 8 Years Old	0
1203	untreated	0.11	51.5	IBD	12.38	0	45.25	Age >= 8 Years Old	0
1208	Bac303	13.6	318	IBD	12.3	11	228	Age >= 8 Years Old	14
1208	Bado434	47	31.6	IBD	12.3	44.4	0	Age >= 8 Years Old	56.3
1208	Bbif186	12.8	224	IBD	12.3	10.2	134	Age >= 8 Years Old	12.9
1208	Bbre198	51.7	31.2	IBD	12.3	49.1	0	Age >= 8 Years Old	62.3
1208	Bcat187	9.59	312	IBD	12.3	6.99	222	Age >= 8 Years Old	8.9
1208	Bif164	28.9	58.4	IBD	12.3	26.3	0	Age >= 8 Years Old	33.4
1208	Blon1004	9.66	338	IBD	12.3	7.06	248	Age >= 8 Years Old	9
1208	EUB338	81.4	28.1	IBD	12.3	78.8	0	Age >= 8 Years Old	100
1208	Fprau645	12.1	203	IBD	12.3	9.5	113	Age >= 8 Years Old	12.1
1208	GAM42a	58.5	29.7	IBD	12.3	55.9	0	Age >= 8 Years Old	70.9
1208	nonEUB338	2.6	90	IBD	12.3	0	0	Age >= 8 Years Old	0
1208	untreated	0.11	63.9	IBD	12.3	0	0	Age >= 8 Years Old	0
1210	Bac303	3.82	3007	C	13.7	2.07	2876	Age >= 8 Years Old	2.6
1210	Bif164	3.56	1136	C	13.7	1.81	1005	Age >= 8 Years Old	2.3
1210	EUB338	82	51.5	C	13.7	80.25	0	Age >= 8 Years Old	100
1210	Fprau645	4.28	2226	C	13.7	2.53	2095	Age >= 8 Years Old	3.2
1210	GAM42a	7.1	805	C	13.7	5.35	674	Age >= 8 Years Old	6.7
1210	nonEUB338	1.75	131	C	13.7	0	0	Age >= 8 Years Old	0
1210	untreated	0.65	524	C	13.7	0	393	Age >= 8 Years Old	0
1216	Bac303	11.5	5711	C	11.33	8.25	5415	Age >= 8 Years Old	11.6
1216	Bif164	21.9	1167	C	11.33	18.65	871	Age >= 8 Years Old	26.1
1216	EUB338	74.6	337	C	11.33	71.35	41	Age >= 8 Years Old	100
1216	Fprau645	10.5	6982	C	11.33	7.25	6686	Age >= 8 Years Old	10.2
1216	GAM42a	21.6	1882	C	11.33	18.35	1586	Age >= 8 Years Old	25.7
1216	nonEUB338	3.25	296	C	11.33	0	0	Age >= 8 Years Old	0
1216	untreated	0.79	364	C	11.33	0	68	Age >= 8 Years Old	0
1217	Bac303	8.36	2999	IBD	15.08	5.55	2693	Age >= 8 Years Old	9.4
1217	Bif164	11.1	1487	IBD	15.08	8.29	1181	Age >= 8 Years Old	14
1217	EUB338	62	96.6	IBD	15.08	59.19	0	Age >= 8 Years Old	100
1217	Fprau645	8.24	2648	IBD	15.08	5.43	2342	Age >= 8 Years Old	9.2
1217	GAM42a	10.2	865	IBD	15.08	7.39	559	Age >= 8 Years Old	12.5
1217	nonEUB338	2.81	306	IBD	15.08	0	0	Age >= 8 Years Old	0
1217	untreated	2.36	413	IBD	15.08	0	107	Age >= 8 Years Old	0
1222	Bac303	10.1	194	IBD	11.54	6.41	180.1	Age >= 8 Years Old	11.2
1222	Bado434	8.8	216	IBD	11.54	5.11	202.1	Age >= 8 Years Old	8.9
1222	Bbif186	11.7	178	IBD	11.54	8.01	164.1	Age >= 8 Years Old	14
1222	Bbre198	13.3	663	IBD	11.54	9.61	649.1	Age >= 8 Years Old	16.8
1222	Bcat187	14.2	126	IBD	11.54	10.51	112.1	Age >= 8 Years Old	18.4
1222	Bif164	25.8	30.4	IBD	11.54	22.11	16.5	Age >= 8 Years Old	38.7
1222	Blon1004	20.4	26.4	IBD	11.54	16.71	12.5	Age >= 8 Years Old	29.3
1222	EUB338	60.8	25.2	IBD	11.54	57.11	11.3	Age >= 8 Years Old	100
1222	Fprau645	9.91	507	IBD	11.54	6.22	493.1	Age >= 8 Years Old	10.9
1222	GAM42a	15.6	128	IBD	11.54	11.91	114.1	Age >= 8 Years Old	20.9
1222	nonEUB338	3.69	13.9	IBD	11.54	0	0	Age >= 8 Years Old	0
1222	untreated	0.91	4.85	IBD	11.54	0	0	Age >= 8 Years Old	0
1227	Bac303	7.81	1396	IBD	15.75	4.51	1210	Age >= 8 Years Old	10.4
1227	Bado434	7.69	1312	IBD	15.75	4.39	1126	Age >= 8 Years Old	10.1
1227	Bbif186	6.3	1721	IBD	15.75	3	1535	Age >= 8 Years Old	6.9
1227	Bbre198	5.92	1806	IBD	15.75	2.62	1620	Age >= 8 Years Old	6.1
1227	Bcat187	10.9	488	IBD	15.75	7.6	302	Age >= 8 Years Old	17.6
1227	Bif164	12.7	389	IBD	15.75	9.4	203	Age >= 8 Years Old	21.7
1227	Blon1004	8.78	762	IBD	15.75	5.48	576	Age >= 8 Years Old	12.7
1227	EUB338	46.6	94.1	IBD	15.75	43.3	0	Age >= 8 Years Old	100
1227	Fprau645	6.57	1508	IBD	15.75	3.27	1322	Age >= 8 Years Old	7.6
1227	GAM42a	12.6	532	IBD	15.75	9.3	346	Age >= 8 Years Old	21.5
1227	nonEUB338	3.3	186	IBD	15.75	0	0	Age >= 8 Years Old	0
1227	untreated	1.03	123	IBD	15.75	0	0	Age >= 8 Years Old	0
1230	Bac303	23.9	58.8	C	9.52	2.3	40.4	Age >= 8 Years Old	6.2
1230	Bif164	23.5	58	C	9.52	1.9	39.6	Age >= 8 Years Old	5.1
1230	EUB338	58.8	10.9	C	9.52	37.2	0	Age >= 8 Years Old	100
1230	Fprau645	19.3	59.9	C	9.52	0	41.5	Age >= 8 Years Old	0
1230	GAM42a	38	21.9	C	9.52	16.4	3.5	Age >= 8 Years Old	44.1
1230	nonEUB338	21.6	63.4	C	9.52	0	45	Age >= 8 Years Old	0
1230	untreated	2.48	18.4	C	9.52	0	0	Age >= 8 Years Old	0
1232	Bac303	35.7	1008	IBD	11.34	11.5	432	Age >= 8 Years Old	21.6
1232	Bado434	19.8	484	IBD	11.34	0	0	Age >= 8 Years Old	0
1232	Bbif186	42.2	336	IBD	11.34	18	0	Age >= 8 Years Old	33.8
1232	Bbre198	16.6	381	IBD	11.34	0	0	Age >= 8 Years Old	0
1232	Bcat187	13.7	772	IBD	11.34	0	196	Age >= 8 Years Old	0
1232	Bif164	39.1	240	IBD	11.34	14.9	0	Age >= 8 Years Old	28
1232	Blon1004	17.6	1083	IBD	11.34	0	507	Age >= 8 Years Old	0
1232	EUB338	77.4	331	IBD	11.34	53.2	0	Age >= 8 Years Old	100
1232	Fprau645	44.5	248	IBD	11.34	20.3	0	Age >= 8 Years Old	38.2
1232	GAM42a	35.2	187	IBD	11.34	11	0	Age >= 8 Years Old	20.7
1232	nonEUB338	24.2	576	IBD	11.34	0	0	Age >= 8 Years Old	0
1232	untreated	0.53	205	IBD	11.34	0	0	Age >= 8 Years Old	0
1234	Bac303	35.4	60	IBD	7.35	27.24	49.5	Age < 8 Years Old	68.5
1234	Bado434	9.06	70.4	IBD	7.35	0.9	59.9	Age < 8 Years Old	2.3
1234	Bbif186	17.8	102	IBD	7.35	9.64	91.5	Age < 8 Years Old	24.3
1234	Bbre198	19.3	209	IBD	7.35	11.14	198.5	Age < 8 Years Old	28
1234	Bcat187	13.9	105	IBD	7.35	5.74	94.5	Age < 8 Years Old	14.4
1234	Bif164	17.2	71.5	IBD	7.35	9.04	61	Age < 8 Years Old	22.7
1234	Blon1004	14.2	103	IBD	7.35	6.04	92.5	Age < 8 Years Old	15.2
1234	EUB338	47.9	6.9	IBD	7.35	39.74	0	Age < 8 Years Old	100
1234	Fprau645	13.4	88.5	IBD	7.35	5.24	78	Age < 8 Years Old	13.2
1234	GAM42a	16.5	58.6	IBD	7.35	8.34	48.1	Age < 8 Years Old	21
1234	nonEUB338	8.16	10.5	IBD	7.35	0	0	Age < 8 Years Old	0
1234	untreated	1.08	20.4	IBD	7.35	0	9.9	Age < 8 Years Old	0
1235	Bac303	20.8	1689	IBD	12.96	12.96	1579	Age >= 8 Years Old	16.3
1235	Bif164	53.5	500	IBD	12.96	45.66	390	Age >= 8 Years Old	57.5
1235	EUB338	87.2	111	IBD	12.96	79.36	1	Age >= 8 Years Old	100
1235	Fprau645	23.4	1665	IBD	12.96	15.56	1555	Age >= 8 Years Old	19.6
1235	GAM42a	51.3	541	IBD	12.96	43.46	431	Age >= 8 Years Old	54.8
1235	nonEUB338	7.84	110	IBD	12.96	0	0	Age >= 8 Years Old	0
1235	untreated	0.99	142	IBD	12.96	0	32	Age >= 8 Years Old	0
1238	Bac303	7.54	143	C	13.66	3.12	121.5	Age >= 8 Years Old	4.5
1238	Bif164	26.8	38	C	13.66	22.38	16.5	Age >= 8 Years Old	32.5
1238	EUB338	73.3	8.64	C	13.66	68.88	0	Age >= 8 Years Old	100
1238	Fprau645	4.78	126	C	13.66	0.36	104.5	Age >= 8 Years Old	0.5
1238	GAM42a	17.5	40.7	C	13.66	13.08	19.2	Age >= 8 Years Old	19
1238	nonEUB338	4.42	21.5	C	13.66	0	0	Age >= 8 Years Old	0
1238	untreated	0.52	14.1	C	13.66	0	0	Age >= 8 Years Old	0
1239	Bac303	25.6	1025	IBD	12.35	15.88	874	Age >= 8 Years Old	24.9
1239	Bado434	43.4	93.9	IBD	12.35	33.68	0	Age >= 8 Years Old	52.7
1239	Bbif186	21.9	723	IBD	12.35	12.18	572	Age >= 8 Years Old	19.1
1239	Bbre198	39.1	142	IBD	12.35	29.38	0	Age >= 8 Years Old	46
1239	Bcat187	21.3	965	IBD	12.35	11.58	814	Age >= 8 Years Old	18.1
1239	Bif164	35.2	215	IBD	12.35	25.48	64	Age >= 8 Years Old	39.9
1239	Blon1004	21.3	773	IBD	12.35	11.58	622	Age >= 8 Years Old	18.1
1239	EUB338	73.6	80.6	IBD	12.35	63.88	0	Age >= 8 Years Old	100
1239	Fprau645	21.6	549	IBD	12.35	11.88	398	Age >= 8 Years Old	18.6
1239	GAM42a	47	121	IBD	12.35	37.28	0	Age >= 8 Years Old	58.4
1239	nonEUB338	9.72	151	IBD	12.35	0	0	Age >= 8 Years Old	0
1239	untreated	0.89	103	IBD	12.35	0	0	Age >= 8 Years Old	0
1244	Bac303	12.5	40.1	C	16.24	0	38.03	Age >= 8 Years Old	0
1244	Bif164	15.4	11.6	C	16.24	0.3	9.53	Age >= 8 Years Old	0.4
1244	EUB338	89.5	2.94	C	16.24	74.4	0.87	Age >= 8 Years Old	100
1244	EUB338	87.2	2.07	C	16.24	72.1	0	Age >= 8 Years Old	96.9
1244	Fprau645	9.21	24.1	C	16.24	0	22.03	Age >= 8 Years Old	0
1244	GAM42a	17.2	9.46	C	16.24	2.1	7.39	Age >= 8 Years Old	2.8
1244	nonEUB338	15.1	9.53	C	16.24	0	7.46	Age >= 8 Years Old	0
1244	untreated	1.54	3.58	C	16.24	0	1.51	Age >= 8 Years Old	0
1246	Bac303	6.9	45.2	C	10.52	1.83	42.82	Age >= 8 Years Old	7.4
1246	Bif164	17.3	19	C	10.52	12.23	16.62	Age >= 8 Years Old	49.3
1246	EUB338	29.9	4.34	C	10.52	24.83	1.96	Age >= 8 Years Old	100
1246	EUB338	44.6	2.38	C	10.52	39.53	0	Age >= 8 Years Old	159.2
1246	Fprau645	6.76	40.2	C	10.52	1.69	37.82	Age >= 8 Years Old	6.8
1246	GAM42a	17.3	21.8	C	10.52	12.23	19.42	Age >= 8 Years Old	49.3
1246	nonEUB338	5.07	9.69	C	10.52	0	7.31	Age >= 8 Years Old	0
1246	untreated	0.85	12	C	10.52	0	9.62	Age >= 8 Years Old	0
1251	Bac303	10.5	1222	C	14.88	7.54	1062	Age >= 8 Years Old	8.4
1251	Bif164	19.7	217	C	14.88	16.74	57	Age >= 8 Years Old	18.6
1251	EUB338	93	47.9	C	14.88	90.04	0	Age >= 8 Years Old	100
1251	Fprau645	8.45	634	C	14.88	5.49	474	Age >= 8 Years Old	6.1
1251	GAM42a	42.3	87.7	C	14.88	39.34	0	Age >= 8 Years Old	43.7
1251	nonEUB338	2.96	160	C	14.88	0	0	Age >= 8 Years Old	0
1251	untreated	0.79	87.8	C	14.88	0	0	Age >= 8 Years Old	0
1268	Bac303	14.7	1495	C	5.33	12.03	1388	Age < 8 Years Old	15
1268	Bif164	14.8	1350	C	5.33	12.13	1243	Age < 8 Years Old	15.1
1268	EUB338	82.9	499	C	5.33	80.23	392	Age < 8 Years Old	100
1268	Fprau645	8.12	1755	C	5.33	5.45	1648	Age < 8 Years Old	6.8
1268	GAM42a	13.8	1851	C	5.33	11.13	1744	Age < 8 Years Old	13.9
1268	nonEUB338	2.67	107	C	5.33	0	0	Age < 8 Years Old	0
1268	untreated	0.66	68.5	C	5.33	0	0	Age < 8 Years Old	0
1299	Bac303	12.8	3451	C	9.89	7.42	3129	Age >= 8 Years Old	11.8
1299	Bif164	18.1	400	C	9.89	12.72	78	Age >= 8 Years Old	20.2
1299	EUB338	68.4	64.8	C	9.89	63.02	0	Age >= 8 Years Old	100
1299	Fprau645	10.1	1974	C	9.89	4.72	1652	Age >= 8 Years Old	7.5
1299	GAM42a	20.1	267	C	9.89	14.72	0	Age >= 8 Years Old	23.4
1299	nonEUB338	5.38	322	C	9.89	0	0	Age >= 8 Years Old	0
1299	untreated	0.92	99.1	C	9.89	0	0	Age >= 8 Years Old	0
1304	Bac303	25.6	572	C	17.68	20.76	447	Age >= 8 Years Old	27.4
1304	Bif164	15.1	496	C	17.68	10.26	371	Age >= 8 Years Old	13.5
1304	EUB338	80.6	108	C	17.68	75.76	0	Age >= 8 Years Old	100
1304	Fprau645	11.5	524	C	17.68	6.66	399	Age >= 8 Years Old	8.8
1304	GAM42a	14.5	394	C	17.68	9.66	269	Age >= 8 Years Old	12.8
1304	nonEUB338	4.84	125	C	17.68	0	0	Age >= 8 Years Old	0
1304	untreated	1.39	110	C	17.68	0	0	Age >= 8 Years Old	0
1305	Bac303	8.21	432	C	7.04	5.14	344.9	Age < 8 Years Old	7.6
1305	Bado434	13.8	87.5	C	7.04	10.73	0.4	Age < 8 Years Old	15.8
1305	Bbif186	7.48	325	C	7.04	4.41	237.9	Age < 8 Years Old	6.5
1305	Bbre198	14	82.6	C	7.04	10.93	0	Age < 8 Years Old	16.1
1305	Bcat187	8.58	457	C	7.04	5.51	369.9	Age < 8 Years Old	8.1
1305	Bif164	16.2	227	C	7.04	13.13	139.9	Age < 8 Years Old	19.4
1305	Blon1004	8.56	236	C	7.04	5.49	148.9	Age < 8 Years Old	8.1
1305	EUB338	70.8	58.4	C	7.04	67.73	0	Age < 8 Years Old	100
1305	Fprau645	6.62	202	C	7.04	3.55	114.9	Age < 8 Years Old	5.2
1305	GAM42a	21.4	85.9	C	7.04	18.33	0	Age < 8 Years Old	27.1
1305	nonEUB338	3.07	87.1	C	7.04	0	0	Age < 8 Years Old	0
1305	untreated	1.44	69.2	C	7.04	0	0	Age < 8 Years Old	0
1308	Bac303	6.74	1223	C	6.51	2.24	1064	Age < 8 Years Old	3.6
1308	Bif164	15.3	567	C	6.51	10.8	408	Age < 8 Years Old	17.6
1308	EUB338	65.9	122	C	6.51	61.4	0	Age < 8 Years Old	100
1308	Fprau645	7.73	1052	C	6.51	3.23	893	Age < 8 Years Old	5.3
1308	GAM42a	16.8	561	C	6.51	12.3	402	Age < 8 Years Old	20
1308	nonEUB338	4.5	159	C	6.51	0	0	Age < 8 Years Old	0
1308	untreated	2.54	118	C	6.51	0	0	Age < 8 Years Old	0
1333	Bac303	19.9	20.7	C	15.27	17.21	10.2	Age >= 8 Years Old	29.4
1333	Bif164	11.5	22.2	C	15.27	8.81	11.7	Age >= 8 Years Old	15.1
1333	EUB338	61.2	5.21	C	15.27	58.51	0	Age >= 8 Years Old	100
1333	Fprau645	4.4	31.2	C	15.27	1.71	20.7	Age >= 8 Years Old	2.9
1333	GAM42a	9.05	28.8	C	15.27	6.36	18.3	Age >= 8 Years Old	10.9
1333	nonEUB338	2.69	10.5	C	15.27	0	0	Age >= 8 Years Old	0
1333	untreated	0.37	5.22	C	15.27	0	0	Age >= 8 Years Old	0
1337	Bac303	9.46	86.3	C	17.02	4.37	78.67	Age >= 8 Years Old	6.1
1337	Bado434	8.37	47.4	C	17.02	3.28	39.77	Age >= 8 Years Old	4.6
1337	Bbif186	6.76	85.8	C	17.02	1.67	78.17	Age >= 8 Years Old	2.3
1337	Bbre198	7.77	69.5	C	17.02	2.68	61.87	Age >= 8 Years Old	3.7
1337	Bcat187	8.26	98.9	C	17.02	3.17	91.27	Age >= 8 Years Old	4.4
1337	Bif164	7.72	55.1	C	17.02	2.63	47.47	Age >= 8 Years Old	3.7
1337	Blon1004	6.31	78.9	C	17.02	1.22	71.27	Age >= 8 Years Old	1.7
1337	EUB338	77	3.99	C	17.02	71.91	0	Age >= 8 Years Old	100
1337	Fprau645	7.6	73.2	C	17.02	2.51	65.57	Age >= 8 Years Old	3.5
1337	GAM42a	8.98	41.3	C	17.02	3.89	33.67	Age >= 8 Years Old	5.4
1337	nonEUB338	5.09	7.63	C	17.02	0	0	Age >= 8 Years Old	0
1337	untreated	2.29	11.5	C	17.02	0	3.87	Age >= 8 Years Old	0
1343	Bac303	8.5	148	C	12.34	5.95	132.2	Age >= 8 Years Old	8.5
1343	Bif164	14	82.2	C	12.34	11.45	66.4	Age >= 8 Years Old	16.3
1343	EUB338	72.9	12.4	C	12.34	70.35	0	Age >= 8 Years Old	100
1343	Fprau645	10	86.6	C	12.34	7.45	70.8	Age >= 8 Years Old	10.6
1343	GAM42a	24.1	46.7	C	12.34	21.55	30.9	Age >= 8 Years Old	30.6
1343	nonEUB338	2.55	15.8	C	12.34	0	0	Age >= 8 Years Old	0
1343	untreated	0.66	6.63	C	12.34	0	0	Age >= 8 Years Old	0
1345	Bac303	2.06	8.81	C	15.25	0.74	5.93	Age >= 8 Years Old	0.8
1345	Bif164	2.33	6.75	C	15.25	1.01	3.87	Age >= 8 Years Old	1.1
1345	EUB338	92.7	1.53	C	15.25	91.38	0	Age >= 8 Years Old	100
1345	Fprau645	2.03	8.81	C	15.25	0.71	5.93	Age >= 8 Years Old	0.8
1345	nonEUB338	1.32	2.88	C	15.25	0	0	Age >= 8 Years Old	0
1345	untreated	0.87	2.44	C	15.25	0	0	Age >= 8 Years Old	0
1346	Bac303	7.73	83.1	C	4.56	0	74.95	Age < 8 Years Old	0
1346	Bif164	21.5	41.6	C	4.56	5	33.45	Age < 8 Years Old	14.2
1346	EUB338	51.6	12	C	4.56	35.1	3.85	Age < 8 Years Old	100
1346	Fprau645	3.56	113	C	4.56	0	104.85	Age < 8 Years Old	0
1346	GAM42a	24.4	41.6	C	4.56	7.9	33.45	Age < 8 Years Old	22.5
1346	nonEUB338	16.5	8.15	C	4.56	0	0	Age < 8 Years Old	0
1346	untreated	4.85	15.7	C	4.56	0	7.55	Age < 8 Years Old	0
1388	Bac303	13.6	26.2	C	15.67	8.22	19.29	Age >= 8 Years Old	11.1
1388	Bado434	15.6	9.59	C	15.67	10.22	2.68	Age >= 8 Years Old	13.8
1388	Bbif186	17.3	23.5	C	15.67	11.92	16.59	Age >= 8 Years Old	16
1388	Bbre198	15.5	16.2	C	15.67	10.12	9.29	Age >= 8 Years Old	13.6
1388	Bcat187	12.9	30.4	C	15.67	7.52	23.49	Age >= 8 Years Old	10.1
1388	Bif164	23	12.1	C	15.67	17.62	5.19	Age >= 8 Years Old	23.7
1388	Blon1004	18.4	21.6	C	15.67	13.02	14.69	Age >= 8 Years Old	17.5
1388	EUB338	79.7	3.34	C	15.67	74.32	0	Age >= 8 Years Old	100
1388	Fprau645	16.6	17.5	C	15.67	11.22	10.59	Age >= 8 Years Old	15.1
1388	GAM42a	23.8	10.3	C	15.67	18.42	3.39	Age >= 8 Years Old	24.8
1388	nonEUB338	5.38	6.91	C	15.67	0	0	Age >= 8 Years Old	0
1388	untreated	1.58	5.65	C	15.67	0	0	Age >= 8 Years Old	0
1406	Bac303	3.58	186	C	12.19	1.74	176.38	Age >= 8 Years Old	2.4
1406	Bif164	10.9	14.8	C	12.19	9.06	5.18	Age >= 8 Years Old	12.5
1406	EUB338	74.1	4.82	C	12.19	72.26	0	Age >= 8 Years Old	100
1406	Fprau645	3.22	66	C	12.19	1.38	56.38	Age >= 8 Years Old	1.9
1406	GAM42a	7.65	22.7	C	12.19	5.81	13.08	Age >= 8 Years Old	8
1406	nonEUB338	1.84	9.62	C	12.19	0	0	Age >= 8 Years Old	0
1406	untreated	0.61	7.98	C	12.19	0	0	Age >= 8 Years Old	0
1408	Bac303	30.1	9.42	C	13.26	26.07	5.28	Age >= 8 Years Old	33.8
1408	Bif164	12.2	6.94	C	13.26	8.17	2.8	Age >= 8 Years Old	10.6
1408	EUB338	81.1	3.7	C	13.26	77.07	0	Age >= 8 Years Old	100
1408	Fprau645	6.09	13.7	C	13.26	2.06	9.56	Age >= 8 Years Old	2.7
1408	GAM42a	15.1	9.16	C	13.26	11.07	5.02	Age >= 8 Years Old	14.4
1408	nonEUB338	4.03	4.14	C	13.26	0	0	Age >= 8 Years Old	0
1408	untreated	0.74	4.32	C	13.26	0	0.18	Age >= 8 Years Old	0
1551	Bac303	31.7	69.5	IBD	11.23	8.5	64.8	Age >= 8 Years Old	15.3
1551	Bado434	27.5	48.8	IBD	11.23	4.3	44.1	Age >= 8 Years Old	7.7
1551	Bbif186	26.3	53.9	IBD	11.23	3.1	49.2	Age >= 8 Years Old	5.6
1551	Bbre198	31.4	28.7	IBD	11.23	8.2	24	Age >= 8 Years Old	14.8
1551	Bcat187	25.4	57.9	IBD	11.23	2.2	53.2	Age >= 8 Years Old	4
1551	Bif164	28.5	45.3	IBD	11.23	5.3	40.6	Age >= 8 Years Old	9.5
1551	Blon1004	26.4	56	IBD	11.23	3.2	51.3	Age >= 8 Years Old	5.8
1551	EUB338	78.7	5.78	IBD	11.23	55.5	1.08	Age >= 8 Years Old	100
1551	Fprau645	28.6	50.5	IBD	11.23	5.4	45.8	Age >= 8 Years Old	9.7
1551	GAM42a	38.2	17.4	IBD	11.23	15	12.7	Age >= 8 Years Old	27
1551	nonEUB338	23.2	4.7	IBD	11.23	0	0	Age >= 8 Years Old	0
1551	untreated	0.36	6.4	IBD	11.23	0	1.7	Age >= 8 Years Old	0
1552	Bac303	12.2	65.9	C	10.69	8.08	58.67	Age >= 8 Years Old	11
1552	Bif164	4.86	66.7	C	10.69	0.74	59.47	Age >= 8 Years Old	1
1552	EUB338	77.9	2.9	C	10.69	73.78	0	Age >= 8 Years Old	100
1552	Fprau645	4.65	123	C	10.69	0.53	115.77	Age >= 8 Years Old	0.7
1552	GAM42a	4.98	62.6	C	10.69	0.86	55.37	Age >= 8 Years Old	1.2
1552	nonEUB338	4.12	7.23	C	10.69	0	0	Age >= 8 Years Old	0
1552	untreated	0.28	2.94	C	10.69	0	0	Age >= 8 Years Old	0
1562	Bac303	13.7	43	IBD	12.69	11.33	38.73	Age >= 8 Years Old	15.7
1562	Bif164	19.8	15.2	IBD	12.69	17.43	10.93	Age >= 8 Years Old	24.1
1562	EUB338	74.7	2.1	IBD	12.69	72.33	0	Age >= 8 Years Old	100
1562	Fprau645	11.1	59.4	IBD	12.69	8.73	55.13	Age >= 8 Years Old	12.1
1562	GAM42a	48.7	4.29	IBD	12.69	46.33	0.02	Age >= 8 Years Old	64.1
1562	nonEUB338	2.37	4.27	IBD	12.69	0	0	Age >= 8 Years Old	0
1562	untreated	0.25	3.72	IBD	12.69	0	0	Age >= 8 Years Old	0
1566	Bac303	38.9	38.3	IBD	13.22	15.2	30.32	Age >= 8 Years Old	24.4
1566	Bif164	64.8	8.87	IBD	13.22	41.1	0.89	Age >= 8 Years Old	65.9
1566	EUB338	86.1	4.84	IBD	13.22	62.4	0	Age >= 8 Years Old	100
1566	Fprau645	39.5	34.7	IBD	13.22	15.8	26.72	Age >= 8 Years Old	25.3
1566	GAM42a	79.1	8.03	IBD	13.22	55.4	0.05	Age >= 8 Years Old	88.8
1566	nonEUB338	23.7	7.98	IBD	13.22	0	0	Age >= 8 Years Old	0
1566	untreated	0.95	8.01	IBD	13.22	0	0.03	Age >= 8 Years Old	0
1570	Bac303	7.18	37.2	C	11.82	4.06	31.95	Age >= 8 Years Old	5.6
1570	Bif164	13.6	9.2	C	11.82	10.48	3.95	Age >= 8 Years Old	14.4
1570	EUB338	75.7	2.29	C	11.82	72.58	0	Age >= 8 Years Old	100
1570	Fprau645	6.58	27.6	C	11.82	3.46	22.35	Age >= 8 Years Old	4.8
1570	GAM42a	35.2	3.57	C	11.82	32.08	0	Age >= 8 Years Old	44.2
1570	nonEUB338	3.12	5.25	C	11.82	0	0	Age >= 8 Years Old	0
1570	untreated	0.52	11.3	C	11.82	0	6.05	Age >= 8 Years Old	0
1571	Bac303	9.69	25.1	IBD	14.66	4.19	21.42	Age >= 8 Years Old	9.8
1571	Bif164	13.4	21.2	IBD	14.66	7.9	17.52	Age >= 8 Years Old	18.4
1571	EUB338	48.4	2.46	IBD	14.66	42.9	0	Age >= 8 Years Old	100
1571	Fprau645	7.8	21.6	IBD	14.66	2.3	17.92	Age >= 8 Years Old	5.4
1571	GAM42a	20.7	11.4	IBD	14.66	15.2	7.72	Age >= 8 Years Old	35.4
1571	nonEUB338	5.5	3.68	IBD	14.66	0	0	Age >= 8 Years Old	0
1571	untreated	1.23	4.52	IBD	14.66	0	0.84	Age >= 8 Years Old	0

## Sheet: Figure 5a-5c
Sample	Antibody	Geometric Mean (PE-A)	PE positive | Geometric Mean (PE-A)	Disease	Age	Average GM	PE positive Average GM	Disease_Category	Age Group
555	PY20	2.96	17.9	UC	9.03	6.92	20.33	IBD	Older than 8
619	PY20	46.4	1368	C	17.37	22.74	557	non-IBD	Older than 8
814	PY20	20.6	199	CD	10.62	7.75	661.8	IBD	Older than 8
852	PY20	26.1	173	UC	14.88	0	581.6	IBD	Older than 8
1141	PY20	3.14	11.7	CD	5.09	8.84	32.83	IBD	Younger than 8
1154	PY20	27.2	337	CD	6.48	7.14	1214.1	IBD	Younger than 8
1173	PY20	54.1	5168	C	6.31	144.7	0	non-IBD	Younger than 8
1175	PY20	30	286	CD	8.33	27.15	380.7	IBD	Older than 8
1186	PY20	1.85	9.11	CD	7.29	2.41	27.77	IBD	Younger than 8
1193	PY20	38.6	1038	C	11	6.97	0	non-IBD	Older than 8
1194	PY20	46.3	362	UC	14.08	28.38	1088.8	IBD	Older than 8
1196	PY20	4.31	8.74	UC	15.55	31.48	59.73	IBD	Older than 8
1198	PY20	41.1	496	CD	12.11	142.88	3935.6	IBD	Older than 8
1202	PY20	90.4	631	CD	12.79	408.8	1205.4	IBD	Older than 8
1203	PY20	2.16	55.9	UC	12.38	3.48	32.92	IBD	Older than 8
1208	PY20	23.9	187	CD	12.3	9.97	211	IBD	Older than 8
1210	PY20	28.9	832	C	13.7	18.1	359.8	non-IBD	Older than 8
1216	PY20	46.8	189	C	11.33	150.4	2275.2	non-IBD	Older than 8
1217	PY20	37.3	369	IBD-U	15.08	59.4	1141	IBD	Older than 8
1222	PY20	4.28	33.6	UC	11.54	57.38	195.2	IBD	Older than 8
1227	PY20	34.6	240	IBD-U	15.75	74.15	484.6	IBD	Older than 8
1230	PY20	2.68	27.1	C	9.52	4.03	49.22	non-IBD	Older than 8
1232	PY20	53.9	699	CD	11.34	3.07	859	IBD	Older than 8
1234	PY20	2.89	30.8	UC	7.35	8.72	40.27	IBD	Younger than 8
1235	PY20	33.6	203	IBD-U	12.96	229.8	711.6	IBD	Older than 8
1238	PY20	5.32	56.2	C	13.66	5.18	45.1	non-IBD	Older than 8
1239	PY20	34.9	236	CD	12.35	57.9	755	IBD	Older than 8
1244	PY20	2.05	14	C	16.24	0.76	31.14	non-IBD	Older than 8
1246	PY20	1.62	31.7	C	10.52	0.71	32.76	non-IBD	Older than 8
1251	PY20	40.3	427	C	14.88	13.56	422.2	non-IBD	Older than 8
1268	PY20	33.7	204	C	5.33	374.1	866	non-IBD	Younger than 8
1299	PY20	40.2	470	C	9.89	34.72	1864.2	non-IBD	Older than 8
1304	PY20	38.9	494	C	17.68	75.28	216.2	non-IBD	Older than 8
1305	PY20	33.1	152	C	7.04	25.22	454.7	non-IBD	Younger than 8
1308	PY20	37.6	358	C	6.51	58.62	901	non-IBD	Younger than 8
1333	PY20	2.13	18.5	C	15.27	2.81	8.18	non-IBD	Older than 8
1337	PY20	1.76	10.9	C	17.02	2.07	31.34	non-IBD	Older than 8
1343	PY20	3.65	9.45	C	12.34	8.77	40.37	non-IBD	Older than 8
1345	PY20	1.42	6.54	C	15.25	0.2	16.19	non-IBD	Older than 8
1346	PY20	2.6	25.6	C	4.56	3.43	27.62	non-IBD	Younger than 8
1388	PY20	2.61	21.6	C	15.67	1.54	17.84	non-IBD	Older than 8
1406	PY20	2.3	11	C	12.19	4.28	42.66	non-IBD	Older than 8
1408	PY20	1.55	6.79	C	13.26	1.97	13.03	non-IBD	Older than 8
1551	PY20	2.24	19.4	UC	11.23	6.72	43.62	IBD	Older than 8
1552	PY20	1.89	18.5	C	10.69	1.49	27.34	non-IBD	Older than 8
1562	PY20	1.53	7.79	CD	12.69	2.94	41.39	IBD	Older than 8
1566	PY20	2.49	25.9	CD	13.22	3.49	26.48	IBD	Older than 8
1570	PY20	1.45	8.57	C	11.82	0.8	19.75	non-IBD	Older than 8
1571	PY20	1.61	9.85	CD	14.66	2.26	26.45	IBD	Older than 8

## Sheet: Figure 5D_left-5E_Left
Sample	Probe	APC positive | Freq. of Total	Disease	Age	Proportion	Normalized to Total Bacteria	Probe_Type	Age Group
555	Bac303	6.74	IBD	9.03	5.79	8.1	Bac303	Age >= 8 Years Old
555	Bif164	24.5	IBD	9.03	23.55	33	Bif164	Age >= 8 Years Old
555	Fprau645	7.67	IBD	9.03	6.72	9.4	Fprau645	Age >= 8 Years Old
555	GAM42a	20.3	IBD	9.03	19.35	27.1	GAM42a	Age >= 8 Years Old
619	Bac303	5.47	C	17.37	4.77	5.6	Bac303	Age >= 8 Years Old
619	Bif164	12.3	C	17.37	11.6	13.6	Bif164	Age >= 8 Years Old
619	Fprau645	3.82	C	17.37	3.12	3.7	Fprau645	Age >= 8 Years Old
619	GAM42a	12	C	17.37	11.3	13.3	GAM42a	Age >= 8 Years Old
814	Bac303	6.25	IBD	10.62	1.7	2.7	Bac303	Age >= 8 Years Old
814	Bif164	19.5	IBD	10.62	14.95	23.9	Bif164	Age >= 8 Years Old
814	Fprau645	5.7	IBD	10.62	1.15	1.8	Fprau645	Age >= 8 Years Old
814	GAM42a	36.1	IBD	10.62	31.55	50.4	GAM42a	Age >= 8 Years Old
852	Bac303	1.88	IBD	14.88	1.23	1.3	Bac303	Age >= 8 Years Old
852	Bif164	6.94	IBD	14.88	6.29	6.5	Bif164	Age >= 8 Years Old
852	Fprau645	4.84	IBD	14.88	4.19	4.3	Fprau645	Age >= 8 Years Old
852	GAM42a	6.84	IBD	14.88	6.19	6.4	GAM42a	Age >= 8 Years Old
1141	Bac303	11.2	IBD	5.09	8.86	15.8	Bac303	Age < 8 Years Old
1141	Bif164	17.5	IBD	5.09	15.16	27	Bif164	Age < 8 Years Old
1141	Fprau645	6.05	IBD	5.09	3.71	6.6	Fprau645	Age < 8 Years Old
1141	GAM42a	18.3	IBD	5.09	15.96	28.5	GAM42a	Age < 8 Years Old
1154	Bac303	3.25	IBD	6.48	1.76	2.6	Bac303	Age < 8 Years Old
1154	Bif164	5.47	IBD	6.48	3.98	6	Bif164	Age < 8 Years Old
1154	Fprau645	3.95	IBD	6.48	2.46	3.7	Fprau645	Age < 8 Years Old
1154	GAM42a	6.29	IBD	6.48	4.8	7.2	GAM42a	Age < 8 Years Old
1173	Bac303	13.8	C	6.31	11.95	18	Bac303	Age < 8 Years Old
1173	Bif164	6.01	C	6.31	4.16	6.3	Bif164	Age < 8 Years Old
1173	Fprau645	5.43	C	6.31	3.58	5.4	Fprau645	Age < 8 Years Old
1173	GAM42a	12	C	6.31	10.15	15.3	GAM42a	Age < 8 Years Old
1175	Bac303	26.3	IBD	8.33	8.9	27.1	Bac303	Age >= 8 Years Old
1175	Bif164	31.5	IBD	8.33	14.1	43	Bif164	Age >= 8 Years Old
1175	Fprau645	26.4	IBD	8.33	9	27.4	Fprau645	Age >= 8 Years Old
1175	GAM42a	37.6	IBD	8.33	20.2	61.6	GAM42a	Age >= 8 Years Old
1186	Bac303	18.7	IBD	7.29	4.4	21.9	Bac303	Age < 8 Years Old
1186	Bif164	23.8	IBD	7.29	9.5	47.3	Bif164	Age < 8 Years Old
1186	Fprau645	18.5	IBD	7.29	4.2	20.9	Fprau645	Age < 8 Years Old
1186	GAM42a	26.7	IBD	7.29	12.4	61.7	GAM42a	Age < 8 Years Old
1193	Bac303	5.45	C	11	3.41	4.4	Bac303	Age >= 8 Years Old
1193	Bif164	16.2	C	11	14.16	18.3	Bif164	Age >= 8 Years Old
1193	Fprau645	5.76	C	11	3.72	4.8	Fprau645	Age >= 8 Years Old
1193	GAM42a	18.6	C	11	16.56	21.4	GAM42a	Age >= 8 Years Old
1194	Bac303	38.5	IBD	14.08	8	21.1	Bac303	Age >= 8 Years Old
1194	Bif164	28.7	IBD	14.08	0	0	Bif164	Age >= 8 Years Old
1194	Fprau645	31.9	IBD	14.08	1.4	3.7	Fprau645	Age >= 8 Years Old
1194	GAM42a	41.8	IBD	14.08	11.3	29.7	GAM42a	Age >= 8 Years Old
1196	Bac303	8.3	IBD	15.55	1.64	3.4	Bac303	Age >= 8 Years Old
1196	Bif164	24.4	IBD	15.55	17.74	37	Bif164	Age >= 8 Years Old
1196	Fprau645	11	IBD	15.55	4.34	9.1	Fprau645	Age >= 8 Years Old
1196	GAM42a	20.9	IBD	15.55	14.24	29.7	GAM42a	Age >= 8 Years Old
1198	Bac303	4.95	IBD	12.11	3.16	4.2	Bac303	Age >= 8 Years Old
1198	Bif164	15.2	IBD	12.11	13.41	17.8	Bif164	Age >= 8 Years Old
1198	Fprau645	6.11	IBD	12.11	4.32	5.7	Fprau645	Age >= 8 Years Old
1198	GAM42a	13.5	IBD	12.11	11.71	15.6	GAM42a	Age >= 8 Years Old
1202	Bac303	37.2	IBD	12.79	23.8	44.7	Bac303	Age >= 8 Years Old
1202	Bif164	29.9	IBD	12.79	16.5	31	Bif164	Age >= 8 Years Old
1202	Fprau645	19.2	IBD	12.79	5.8	10.9	Fprau645	Age >= 8 Years Old
1202	GAM42a	32.6	IBD	12.79	19.2	36	GAM42a	Age >= 8 Years Old
1203	Bac303	33.6	IBD	12.38	16	47.9	Bac303	Age >= 8 Years Old
1203	Bif164	23.4	IBD	12.38	5.8	17.4	Bif164	Age >= 8 Years Old
1203	Fprau645	15.3	IBD	12.38	0	0	Fprau645	Age >= 8 Years Old
1203	GAM42a	26.8	IBD	12.38	9.2	27.5	GAM42a	Age >= 8 Years Old
1208	Bac303	13.6	IBD	12.3	11	14	Bac303	Age >= 8 Years Old
1208	Bif164	28.9	IBD	12.3	26.3	33.4	Bif164	Age >= 8 Years Old
1208	Fprau645	12.1	IBD	12.3	9.5	12.1	Fprau645	Age >= 8 Years Old
1208	GAM42a	58.5	IBD	12.3	55.9	70.9	GAM42a	Age >= 8 Years Old
1210	Bac303	3.82	C	13.7	2.07	2.6	Bac303	Age >= 8 Years Old
1210	Bif164	3.56	C	13.7	1.81	2.3	Bif164	Age >= 8 Years Old
1210	Fprau645	4.28	C	13.7	2.53	3.2	Fprau645	Age >= 8 Years Old
1210	GAM42a	7.1	C	13.7	5.35	6.7	GAM42a	Age >= 8 Years Old
1216	Bac303	11.5	C	11.33	8.25	11.6	Bac303	Age >= 8 Years Old
1216	Bif164	21.9	C	11.33	18.65	26.1	Bif164	Age >= 8 Years Old
1216	Fprau645	10.5	C	11.33	7.25	10.2	Fprau645	Age >= 8 Years Old
1216	GAM42a	21.6	C	11.33	18.35	25.7	GAM42a	Age >= 8 Years Old
1217	Bac303	8.36	IBD	15.08	5.55	9.4	Bac303	Age >= 8 Years Old
1217	Bif164	11.1	IBD	15.08	8.29	14	Bif164	Age >= 8 Years Old
1217	Fprau645	8.24	IBD	15.08	5.43	9.2	Fprau645	Age >= 8 Years Old
1217	GAM42a	10.2	IBD	15.08	7.39	12.5	GAM42a	Age >= 8 Years Old
1222	Bac303	10.1	IBD	11.54	6.41	11.2	Bac303	Age >= 8 Years Old
1222	Bif164	25.8	IBD	11.54	22.11	38.7	Bif164	Age >= 8 Years Old
1222	Fprau645	9.91	IBD	11.54	6.22	10.9	Fprau645	Age >= 8 Years Old
1222	GAM42a	15.6	IBD	11.54	11.91	20.9	GAM42a	Age >= 8 Years Old
1227	Bac303	7.81	IBD	15.75	4.51	10.4	Bac303	Age >= 8 Years Old
1227	Bif164	12.7	IBD	15.75	9.4	21.7	Bif164	Age >= 8 Years Old
1227	Fprau645	6.57	IBD	15.75	3.27	7.6	Fprau645	Age >= 8 Years Old
1227	GAM42a	12.6	IBD	15.75	9.3	21.5	GAM42a	Age >= 8 Years Old
1230	Bac303	23.9	C	9.52	2.3	6.2	Bac303	Age >= 8 Years Old
1230	Bif164	23.5	C	9.52	1.9	5.1	Bif164	Age >= 8 Years Old
1230	Fprau645	19.3	C	9.52	0	0	Fprau645	Age >= 8 Years Old
1230	GAM42a	38	C	9.52	16.4	44.1	GAM42a	Age >= 8 Years Old
1232	Bac303	35.7	IBD	11.34	11.5	21.6	Bac303	Age >= 8 Years Old
1232	Bif164	39.1	IBD	11.34	14.9	28	Bif164	Age >= 8 Years Old
1232	Fprau645	44.5	IBD	11.34	20.3	38.2	Fprau645	Age >= 8 Years Old
1232	GAM42a	35.2	IBD	11.34	11	20.7	GAM42a	Age >= 8 Years Old
1234	Bac303	35.4	IBD	7.35	27.24	68.5	Bac303	Age < 8 Years Old
1234	Bif164	17.2	IBD	7.35	9.04	22.7	Bif164	Age < 8 Years Old
1234	Fprau645	13.4	IBD	7.35	5.24	13.2	Fprau645	Age < 8 Years Old
1234	GAM42a	16.5	IBD	7.35	8.34	21	GAM42a	Age < 8 Years Old
1235	Bac303	20.8	IBD	12.96	12.96	16.3	Bac303	Age >= 8 Years Old
1235	Bif164	53.5	IBD	12.96	45.66	57.5	Bif164	Age >= 8 Years Old
1235	Fprau645	23.4	IBD	12.96	15.56	19.6	Fprau645	Age >= 8 Years Old
1235	GAM42a	51.3	IBD	12.96	43.46	54.8	GAM42a	Age >= 8 Years Old
1238	Bac303	7.54	C	13.66	3.12	4.5	Bac303	Age >= 8 Years Old
1238	Bif164	26.8	C	13.66	22.38	32.5	Bif164	Age >= 8 Years Old
1238	Fprau645	4.78	C	13.66	0.36	0.5	Fprau645	Age >= 8 Years Old
1238	GAM42a	17.5	C	13.66	13.08	19	GAM42a	Age >= 8 Years Old
1239	Bac303	25.6	IBD	12.35	15.88	24.9	Bac303	Age >= 8 Years Old
1239	Bif164	35.2	IBD	12.35	25.48	39.9	Bif164	Age >= 8 Years Old
1239	Fprau645	21.6	IBD	12.35	11.88	18.6	Fprau645	Age >= 8 Years Old
1239	GAM42a	47	IBD	12.35	37.28	58.4	GAM42a	Age >= 8 Years Old
1244	Bac303	12.5	C	16.24	0	0	Bac303	Age >= 8 Years Old
1244	Bif164	15.4	C	16.24	0.3	0.4	Bif164	Age >= 8 Years Old
1244	Fprau645	9.21	C	16.24	0	0	Fprau645	Age >= 8 Years Old
1244	GAM42a	17.2	C	16.24	2.1	2.8	GAM42a	Age >= 8 Years Old
1246	Bac303	6.9	C	10.52	1.83	7.4	Bac303	Age >= 8 Years Old
1246	Bif164	17.3	C	10.52	12.23	49.3	Bif164	Age >= 8 Years Old
1246	Fprau645	6.76	C	10.52	1.69	6.8	Fprau645	Age >= 8 Years Old
1246	GAM42a	17.3	C	10.52	12.23	49.3	GAM42a	Age >= 8 Years Old
1251	Bac303	10.5	C	14.88	7.54	8.4	Bac303	Age >= 8 Years Old
1251	Bif164	19.7	C	14.88	16.74	18.6	Bif164	Age >= 8 Years Old
1251	Fprau645	8.45	C	14.88	5.49	6.1	Fprau645	Age >= 8 Years Old
1251	GAM42a	42.3	C	14.88	39.34	43.7	GAM42a	Age >= 8 Years Old
1268	Bac303	14.7	C	5.33	12.03	15	Bac303	Age < 8 Years Old
1268	Bif164	14.8	C	5.33	12.13	15.1	Bif164	Age < 8 Years Old
1268	Fprau645	8.12	C	5.33	5.45	6.8	Fprau645	Age < 8 Years Old
1268	GAM42a	13.8	C	5.33	11.13	13.9	GAM42a	Age < 8 Years Old
1299	Bac303	12.8	C	9.89	7.42	11.8	Bac303	Age >= 8 Years Old
1299	Bif164	18.1	C	9.89	12.72	20.2	Bif164	Age >= 8 Years Old
1299	Fprau645	10.1	C	9.89	4.72	7.5	Fprau645	Age >= 8 Years Old
1299	GAM42a	20.1	C	9.89	14.72	23.4	GAM42a	Age >= 8 Years Old
1304	Bac303	25.6	C	17.68	20.76	27.4	Bac303	Age >= 8 Years Old
1304	Bif164	15.1	C	17.68	10.26	13.5	Bif164	Age >= 8 Years Old
1304	Fprau645	11.5	C	17.68	6.66	8.8	Fprau645	Age >= 8 Years Old
1304	GAM42a	14.5	C	17.68	9.66	12.8	GAM42a	Age >= 8 Years Old
1305	Bac303	8.21	C	7.04	5.14	7.6	Bac303	Age < 8 Years Old
1305	Bif164	16.2	C	7.04	13.13	19.4	Bif164	Age < 8 Years Old
1305	Fprau645	6.62	C	7.04	3.55	5.2	Fprau645	Age < 8 Years Old
1305	GAM42a	21.4	C	7.04	18.33	27.1	GAM42a	Age < 8 Years Old
1308	Bac303	6.74	C	6.51	2.24	3.6	Bac303	Age < 8 Years Old
1308	Bif164	15.3	C	6.51	10.8	17.6	Bif164	Age < 8 Years Old
1308	Fprau645	7.73	C	6.51	3.23	5.3	Fprau645	Age < 8 Years Old
1308	GAM42a	16.8	C	6.51	12.3	20	GAM42a	Age < 8 Years Old
1333	Bac303	19.9	C	15.27	17.21	29.4	Bac303	Age >= 8 Years Old
1333	Bif164	11.5	C	15.27	8.81	15.1	Bif164	Age >= 8 Years Old
1333	Fprau645	4.4	C	15.27	1.71	2.9	Fprau645	Age >= 8 Years Old
1333	GAM42a	9.05	C	15.27	6.36	10.9	GAM42a	Age >= 8 Years Old
1337	Bac303	9.46	C	17.02	4.37	6.1	Bac303	Age >= 8 Years Old
1337	Bif164	7.72	C	17.02	2.63	3.7	Bif164	Age >= 8 Years Old
1337	Fprau645	7.6	C	17.02	2.51	3.5	Fprau645	Age >= 8 Years Old
1337	GAM42a	8.98	C	17.02	3.89	5.4	GAM42a	Age >= 8 Years Old
1343	Bac303	8.5	C	12.34	5.95	8.5	Bac303	Age >= 8 Years Old
1343	Bif164	14	C	12.34	11.45	16.3	Bif164	Age >= 8 Years Old
1343	Fprau645	10	C	12.34	7.45	10.6	Fprau645	Age >= 8 Years Old
1343	GAM42a	24.1	C	12.34	21.55	30.6	GAM42a	Age >= 8 Years Old
1345	Bac303	2.06	C	15.25	0.74	0.8	Bac303	Age >= 8 Years Old
1345	Bif164	2.33	C	15.25	1.01	1.1	Bif164	Age >= 8 Years Old
1345	Fprau645	2.03	C	15.25	0.71	0.8	Fprau645	Age >= 8 Years Old
1346	Bac303	7.73	C	4.56	0	0	Bac303	Age < 8 Years Old
1346	Bif164	21.5	C	4.56	5	14.2	Bif164	Age < 8 Years Old
1346	Fprau645	3.56	C	4.56	0	0	Fprau645	Age < 8 Years Old
1346	GAM42a	24.4	C	4.56	7.9	22.5	GAM42a	Age < 8 Years Old
1388	Bac303	13.6	C	15.67	8.22	11.1	Bac303	Age >= 8 Years Old
1388	Bif164	23	C	15.67	17.62	23.7	Bif164	Age >= 8 Years Old
1388	Fprau645	16.6	C	15.67	11.22	15.1	Fprau645	Age >= 8 Years Old
1388	GAM42a	23.8	C	15.67	18.42	24.8	GAM42a	Age >= 8 Years Old
1406	Bac303	3.58	C	12.19	1.74	2.4	Bac303	Age >= 8 Years Old
1406	Bif164	10.9	C	12.19	9.06	12.5	Bif164	Age >= 8 Years Old
1406	Fprau645	3.22	C	12.19	1.38	1.9	Fprau645	Age >= 8 Years Old
1406	GAM42a	7.65	C	12.19	5.81	8	GAM42a	Age >= 8 Years Old
1408	Bac303	30.1	C	13.26	26.07	33.8	Bac303	Age >= 8 Years Old
1408	Bif164	12.2	C	13.26	8.17	10.6	Bif164	Age >= 8 Years Old
1408	Fprau645	6.09	C	13.26	2.06	2.7	Fprau645	Age >= 8 Years Old
1408	GAM42a	15.1	C	13.26	11.07	14.4	GAM42a	Age >= 8 Years Old
1551	Bac303	31.7	IBD	11.23	8.5	15.3	Bac303	Age >= 8 Years Old
1551	Bif164	28.5	IBD	11.23	5.3	9.5	Bif164	Age >= 8 Years Old
1551	Fprau645	28.6	IBD	11.23	5.4	9.7	Fprau645	Age >= 8 Years Old
1551	GAM42a	38.2	IBD	11.23	15	27	GAM42a	Age >= 8 Years Old
1552	Bac303	12.2	C	10.69	8.08	11	Bac303	Age >= 8 Years Old
1552	Bif164	4.86	C	10.69	0.74	1	Bif164	Age >= 8 Years Old
1552	Fprau645	4.65	C	10.69	0.53	0.7	Fprau645	Age >= 8 Years Old
1552	GAM42a	4.98	C	10.69	0.86	1.2	GAM42a	Age >= 8 Years Old
1562	Bac303	13.7	IBD	12.69	11.33	15.7	Bac303	Age >= 8 Years Old
1562	Bif164	19.8	IBD	12.69	17.43	24.1	Bif164	Age >= 8 Years Old
1562	Fprau645	11.1	IBD	12.69	8.73	12.1	Fprau645	Age >= 8 Years Old
1562	GAM42a	48.7	IBD	12.69	46.33	64.1	GAM42a	Age >= 8 Years Old
1566	Bac303	38.9	IBD	13.22	15.2	24.4	Bac303	Age >= 8 Years Old
1566	Bif164	64.8	IBD	13.22	41.1	65.9	Bif164	Age >= 8 Years Old
1566	Fprau645	39.5	IBD	13.22	15.8	25.3	Fprau645	Age >= 8 Years Old
1566	GAM42a	79.1	IBD	13.22	55.4	88.8	GAM42a	Age >= 8 Years Old
1570	Bac303	7.18	C	11.82	4.06	5.6	Bac303	Age >= 8 Years Old
1570	Bif164	13.6	C	11.82	10.48	14.4	Bif164	Age >= 8 Years Old
1570	Fprau645	6.58	C	11.82	3.46	4.8	Fprau645	Age >= 8 Years Old
1570	GAM42a	35.2	C	11.82	32.08	44.2	GAM42a	Age >= 8 Years Old
1571	Bac303	9.69	IBD	14.66	4.19	9.8	Bac303	Age >= 8 Years Old
1571	Bif164	13.4	IBD	14.66	7.9	18.4	Bif164	Age >= 8 Years Old
1571	Fprau645	7.8	IBD	14.66	2.3	5.4	Fprau645	Age >= 8 Years Old
1571	GAM42a	20.7	IBD	14.66	15.2	35.4	GAM42a	Age >= 8 Years Old

## Sheet: Figure 5D_Right-5E_Right
Sample	Probe	APC positive | Freq. of Total (%)	APC positive | Geometric Mean (PE-A)	Disease	Age	Proportion	APC positive PY20 GM	Age Group	Normalized to Total Bacteria
555	Bac303	6.74	62.7	IBD	9.03	5.79	55.08	Age >= 8 Years Old	8.1
555	Bif164	24.5	30.1	IBD	9.03	23.55	22.48	Age >= 8 Years Old	33
555	EUB338	72.4	12.5	IBD	9.03	71.45	4.88	Age >= 8 Years Old	100
555	Fprau645	7.67	56.1	IBD	9.03	6.72	48.48	Age >= 8 Years Old	9.4
555	GAM42a	20.3	41.5	IBD	9.03	19.35	33.88	Age >= 8 Years Old	27.1
555	nonEUB338	0.95	45.7	IBD	9.03	0	38.08	Age >= 8 Years Old	0
555	untreated	0.36	7.62	IBD	9.03	0	0	Age >= 8 Years Old	0
619	Bac303	5.47	2703	C	17.37	4.77	2614.1	Age >= 8 Years Old	5.6
619	Bif164	12.3	285	C	17.37	11.6	196.1	Age >= 8 Years Old	13.6
619	EUB338	85.8	74.9	C	17.37	85.1	0	Age >= 8 Years Old	100
619	Fprau645	3.82	729	C	17.37	3.12	640.1	Age >= 8 Years Old	3.7
619	GAM42a	12	322	C	17.37	11.3	233.1	Age >= 8 Years Old	13.3
619	nonEUB338	0.7	88.9	C	17.37	0	0	Age >= 8 Years Old	0
619	untreated	0.38	61.1	C	17.37	0	0	Age >= 8 Years Old	0
814	Bac303	6.25	883	IBD	10.62	1.7	812.7	Age >= 8 Years Old	2.7
814	Bado434	38.6	38.5	IBD	10.62	34.05	0	Age >= 8 Years Old	54.4
814	Bbif186	9.71	660	IBD	10.62	5.16	589.7	Age >= 8 Years Old	8.2
814	Bbre198	48.2	33.3	IBD	10.62	43.65	0	Age >= 8 Years Old	69.8
814	Bcat187	11.7	477	IBD	10.62	7.15	406.7	Age >= 8 Years Old	11.4
814	Bif164	19.5	91.2	IBD	10.62	14.95	20.9	Age >= 8 Years Old	23.9
814	Blon1004	7.81	274	IBD	10.62	3.26	203.7	Age >= 8 Years Old	5.2
814	EUB338	67.1	32	IBD	10.62	62.55	0	Age >= 8 Years Old	100
814	Fprau645	5.7	428	IBD	10.62	1.15	357.7	Age >= 8 Years Old	1.8
814	GAM42a	36.1	39.5	IBD	10.62	31.55	0	Age >= 8 Years Old	50.4
814	nonEUB338	4.55	70.3	IBD	10.62	0	0	Age >= 8 Years Old	0
814	untreated	0.63	34.3	IBD	10.62	0	0	Age >= 8 Years Old	0
852	Bac303	1.88	441	IBD	14.88	1.23	367.5	Age >= 8 Years Old	1.3
852	Bif164	6.94	274	IBD	14.88	6.29	200.5	Age >= 8 Years Old	6.5
852	EUB338	97.4	28.4	IBD	14.88	96.75	0	Age >= 8 Years Old	100
852	Fprau645	4.84	161	IBD	14.88	4.19	87.5	Age >= 8 Years Old	4.3
852	GAM42a	6.84	140	IBD	14.88	6.19	66.5	Age >= 8 Years Old	6.4
852	nonEUB338	0.65	73.5	IBD	14.88	0	0	Age >= 8 Years Old	0
852	untreated	0.54	55	IBD	14.88	0	0	Age >= 8 Years Old	0
1141	Bac303	11.2	162	IBD	5.09	8.86	155.38	Age < 8 Years Old	15.8
1141	Bado434	10.9	23.2	IBD	5.09	8.56	16.58	Age < 8 Years Old	15.3
1141	Bbif186	7.21	74.8	IBD	5.09	4.87	68.18	Age < 8 Years Old	8.7
1141	Bbre198	7.49	64.6	IBD	5.09	5.15	57.98	Age < 8 Years Old	9.2
1141	Bcat187	5.61	101	IBD	5.09	3.27	94.38	Age < 8 Years Old	5.8
1141	Bif164	17.5	20.5	IBD	5.09	15.16	13.88	Age < 8 Years Old	27
1141	Blon1004	11.6	37.8	IBD	5.09	9.26	31.18	Age < 8 Years Old	16.5
1141	EUB338	58.4	6	IBD	5.09	56.06	0	Age < 8 Years Old	100
1141	Fprau645	6.05	60.7	IBD	5.09	3.71	54.08	Age < 8 Years Old	6.6
1141	GAM42a	18.3	23.5	IBD	5.09	15.96	16.88	Age < 8 Years Old	28.5
1141	nonEUB338	2.34	6.62	IBD	5.09	0	0	Age < 8 Years Old	0
1141	untreated	0.3	5.35	IBD	5.09	0	0	Age < 8 Years Old	0
1154	Bac303	3.25	743	IBD	6.48	1.76	624	Age < 8 Years Old	2.6
1154	Bado434	6.99	104	IBD	6.48	5.5	0	Age < 8 Years Old	8.3
1154	Bbif186	1.81	629	IBD	6.48	0.32	510	Age < 8 Years Old	0.5
1154	Bbre198	5.97	92.1	IBD	6.48	4.48	0	Age < 8 Years Old	6.7
1154	Bcat187	4.11	415	IBD	6.48	2.62	296	Age < 8 Years Old	3.9
1154	Bif164	5.47	106	IBD	6.48	3.98	0	Age < 8 Years Old	6
1154	Blon1004	4.42	1662	IBD	6.48	2.93	1543	Age < 8 Years Old	4.4
1154	EUB338	68	46.6	IBD	6.48	66.51	0	Age < 8 Years Old	100
1154	Fprau645	3.95	895	IBD	6.48	2.46	776	Age < 8 Years Old	3.7
1154	GAM42a	6.29	81.9	IBD	6.48	4.8	0	Age < 8 Years Old	7.2
1154	nonEUB338	1.49	119	IBD	6.48	0	0	Age < 8 Years Old	0
1154	untreated	0.43	105	IBD	6.48	0	0	Age < 8 Years Old	0
1173	Bac303	13.8	1899	C	6.31	11.95	1647	Age < 8 Years Old	18
1173	Bif164	6.01	775	C	6.31	4.16	523	Age < 8 Years Old	6.3
1173	EUB338	68.2	96.6	C	6.31	66.35	0	Age < 8 Years Old	100
1173	Fprau645	5.43	1529	C	6.31	3.58	1277	Age < 8 Years Old	5.4
1173	GAM42a	12	931	C	6.31	10.15	679	Age < 8 Years Old	15.3
1173	nonEUB338	1.85	252	C	6.31	0	0	Age < 8 Years Old	0
1173	untreated	0.47	290	C	6.31	0	38	Age < 8 Years Old	0
1175	Bac303	26.3	346	IBD	8.33	8.9	265.1	Age >= 8 Years Old	27.1
1175	Bado434	26.3	313	IBD	8.33	8.9	232.1	Age >= 8 Years Old	27.1
1175	Bbif186	24.7	297	IBD	8.33	7.3	216.1	Age >= 8 Years Old	22.3
1175	Bbre198	29.2	349	IBD	8.33	11.8	268.1	Age >= 8 Years Old	36
1175	Bcat187	21.3	414	IBD	8.33	3.9	333.1	Age >= 8 Years Old	11.9
1175	Bif164	31.5	257	IBD	8.33	14.1	176.1	Age >= 8 Years Old	43
1175	Blon1004	24.8	300	IBD	8.33	7.4	219.1	Age >= 8 Years Old	22.6
1175	EUB338	50.2	118	IBD	8.33	32.8	37.1	Age >= 8 Years Old	100
1175	Fprau645	26.4	316	IBD	8.33	9	235.1	Age >= 8 Years Old	27.4
1175	GAM42a	37.6	163	IBD	8.33	20.2	82.1	Age >= 8 Years Old	61.6
1175	nonEUB338	17.4	80.9	IBD	8.33	0	0	Age >= 8 Years Old	0
1175	untreated	0.16	199	IBD	8.33	0	118.1	Age >= 8 Years Old	0
1186	Bac303	18.7	35.7	IBD	7.29	4.4	32.76	Age < 8 Years Old	21.9
1186	Bif164	23.8	14.7	IBD	7.29	9.5	11.76	Age < 8 Years Old	47.3
1186	EUB338	34.4	12.5	IBD	7.29	20.1	9.56	Age < 8 Years Old	100
1186	EUB338	37.2	2.94	IBD	7.29	22.9	0	Age < 8 Years Old	113.9
1186	Fprau645	18.5	45.1	IBD	7.29	4.2	42.16	Age < 8 Years Old	20.9
1186	GAM42a	26.7	24.8	IBD	7.29	12.4	21.86	Age < 8 Years Old	61.7
1186	nonEUB338	14.3	6.26	IBD	7.29	0	3.32	Age < 8 Years Old	0
1186	untreated	0.9	5.59	IBD	7.29	0	2.65	Age < 8 Years Old	0
1193	Bac303	5.45	650	C	11	3.41	384	Age >= 8 Years Old	4.4
1193	Bado434	12.9	109	C	11	10.86	0	Age >= 8 Years Old	14
1193	Bbif186	3.84	843	C	11	1.8	577	Age >= 8 Years Old	2.3
1193	Bbre198	8.28	142	C	11	6.24	0	Age >= 8 Years Old	8.1
1193	Bcat187	5.75	496	C	11	3.71	230	Age >= 8 Years Old	4.8
1193	Bif164	16.2	94.4	C	11	14.16	0	Age >= 8 Years Old	18.3
1193	Blon1004	3.15	1327	C	11	1.11	1061	Age >= 8 Years Old	1.4
1193	EUB338	79.4	42.6	C	11	77.36	0	Age >= 8 Years Old	100
1193	Fprau645	5.76	194	C	11	3.72	0	Age >= 8 Years Old	4.8
1193	GAM42a	18.6	108	C	11	16.56	0	Age >= 8 Years Old	21.4
1193	nonEUB338	2.04	266	C	11	0	0	Age >= 8 Years Old	0
1193	untreated	1.67	252	C	11	0	0	Age >= 8 Years Old	0
1194	Bac303	38.5	927	IBD	14.08	8	772	Age >= 8 Years Old	21.1
1194	Bif164	28.7	424	IBD	14.08	0	269	Age >= 8 Years Old	0
1194	EUB338	68.5	104	IBD	14.08	38	0	Age >= 8 Years Old	100
1194	Fprau645	31.9	807	IBD	14.08	1.4	652	Age >= 8 Years Old	3.7
1194	GAM42a	41.8	263	IBD	14.08	11.3	108	Age >= 8 Years Old	29.7
1194	nonEUB338	30.5	155	IBD	14.08	0	0	Age >= 8 Years Old	0
1194	untreated	0.25	51.1	IBD	14.08	0	0	Age >= 8 Years Old	0
1196	Bac303	8.3	81.9	IBD	15.55	1.64	76.64	Age >= 8 Years Old	3.4
1196	Bado434	18.9	54.8	IBD	15.55	12.24	49.54	Age >= 8 Years Old	25.5
1196	Bbif186	10.6	56.4	IBD	15.55	3.94	51.14	Age >= 8 Years Old	8.2
1196	Bbre198	12.8	76	IBD	15.55	6.14	70.74	Age >= 8 Years Old	12.8
1196	Bcat187	15.9	40.4	IBD	15.55	9.24	35.14	Age >= 8 Years Old	19.3
1196	Bif164	24.4	10.5	IBD	15.55	17.74	5.24	Age >= 8 Years Old	37
1196	Blon1004	18.8	27.1	IBD	15.55	12.14	21.84	Age >= 8 Years Old	25.3
1196	EUB338	54.6	33.5	IBD	15.55	47.94	28.24	Age >= 8 Years Old	100
1196	Fprau645	11	73.8	IBD	15.55	4.34	68.54	Age >= 8 Years Old	9.1
1196	GAM42a	20.9	57.7	IBD	15.55	14.24	52.44	Age >= 8 Years Old	29.7
1196	nonEUB338	6.66	5.26	IBD	15.55	0	0	Age >= 8 Years Old	0
1196	untreated	0.62	1.91	IBD	15.55	0	0	Age >= 8 Years Old	0
1198	Bac303	4.95	32728	IBD	12.11	3.16	32285	Age >= 8 Years Old	4.2
1198	Bado434	7.2	1028	IBD	12.11	5.41	585	Age >= 8 Years Old	7.2
1198	Bbif186	6.48	12619	IBD	12.11	4.69	12176	Age >= 8 Years Old	6.2
1198	Bbre198	9.31	544	IBD	12.11	7.52	101	Age >= 8 Years Old	10
1198	Bcat187	7.95	5940	IBD	12.11	6.16	5497	Age >= 8 Years Old	8.2
1198	Bif164	15.2	781	IBD	12.11	13.41	338	Age >= 8 Years Old	17.8
1198	Blon1004	9.4	3039	IBD	12.11	7.61	2596	Age >= 8 Years Old	10.1
1198	EUB338	77	205	IBD	12.11	75.21	0	Age >= 8 Years Old	100
1198	Fprau645	6.11	3469	IBD	12.11	4.32	3026	Age >= 8 Years Old	5.7
1198	GAM42a	13.5	1091	IBD	12.11	11.71	648	Age >= 8 Years Old	15.6
1198	nonEUB338	1.79	443	IBD	12.11	0	0	Age >= 8 Years Old	0
1198	untreated	0.83	582	IBD	12.11	0	139	Age >= 8 Years Old	0
1202	Bac303	37.2	2959	IBD	12.79	23.8	2684	Age >= 8 Years Old	44.7
1202	Bif164	29.9	1666	IBD	12.79	16.5	1391	Age >= 8 Years Old	31
1202	EUB338	66.7	476	IBD	12.79	53.3	201	Age >= 8 Years Old	100
1202	Fprau645	19.2	3917	IBD	12.79	5.8	3642	Age >= 8 Years Old	10.9
1202	GAM42a	32.6	1020	IBD	12.79	19.2	745	Age >= 8 Years Old	36
1202	nonEUB338	13.4	275	IBD	12.79	0	0	Age >= 8 Years Old	0
1202	untreated	0.03	4267	IBD	12.79	0	3992	Age >= 8 Years Old	0
1203	Bac303	33.6	71.3	IBD	12.38	16	65.05	Age >= 8 Years Old	47.9
1203	Bif164	23.4	64.3	IBD	12.38	5.8	58.05	Age >= 8 Years Old	17.4
1203	EUB338	51	19.8	IBD	12.38	33.4	13.55	Age >= 8 Years Old	100
1203	EUB338	27.4	6.25	IBD	12.38	9.8	0	Age >= 8 Years Old	29.3
1203	Fprau645	15.3	81.2	IBD	12.38	0	74.95	Age >= 8 Years Old	0
1203	GAM42a	26.8	45.4	IBD	12.38	9.2	39.15	Age >= 8 Years Old	27.5
1203	nonEUB338	17.6	22.4	IBD	12.38	0	16.15	Age >= 8 Years Old	0
1203	untreated	0.11	51.5	IBD	12.38	0	45.25	Age >= 8 Years Old	0
1208	Bac303	13.6	318	IBD	12.3	11	228	Age >= 8 Years Old	14
1208	Bado434	47	31.6	IBD	12.3	44.4	0	Age >= 8 Years Old	56.3
1208	Bbif186	12.8	224	IBD	12.3	10.2	134	Age >= 8 Years Old	12.9
1208	Bbre198	51.7	31.2	IBD	12.3	49.1	0	Age >= 8 Years Old	62.3
1208	Bcat187	9.59	312	IBD	12.3	6.99	222	Age >= 8 Years Old	8.9
1208	Bif164	28.9	58.4	IBD	12.3	26.3	0	Age >= 8 Years Old	33.4
1208	Blon1004	9.66	338	IBD	12.3	7.06	248	Age >= 8 Years Old	9
1208	EUB338	81.4	28.1	IBD	12.3	78.8	0	Age >= 8 Years Old	100
1208	Fprau645	12.1	203	IBD	12.3	9.5	113	Age >= 8 Years Old	12.1
1208	GAM42a	58.5	29.7	IBD	12.3	55.9	0	Age >= 8 Years Old	70.9
1208	nonEUB338	2.6	90	IBD	12.3	0	0	Age >= 8 Years Old	0
1208	untreated	0.11	63.9	IBD	12.3	0	0	Age >= 8 Years Old	0
1210	Bac303	3.82	3007	C	13.7	2.07	2876	Age >= 8 Years Old	2.6
1210	Bif164	3.56	1136	C	13.7	1.81	1005	Age >= 8 Years Old	2.3
1210	EUB338	82	51.5	C	13.7	80.25	0	Age >= 8 Years Old	100
1210	Fprau645	4.28	2226	C	13.7	2.53	2095	Age >= 8 Years Old	3.2
1210	GAM42a	7.1	805	C	13.7	5.35	674	Age >= 8 Years Old	6.7
1210	nonEUB338	1.75	131	C	13.7	0	0	Age >= 8 Years Old	0
1210	untreated	0.65	524	C	13.7	0	393	Age >= 8 Years Old	0
1216	Bac303	11.5	5711	C	11.33	8.25	5415	Age >= 8 Years Old	11.6
1216	Bif164	21.9	1167	C	11.33	18.65	871	Age >= 8 Years Old	26.1
1216	EUB338	74.6	337	C	11.33	71.35	41	Age >= 8 Years Old	100
1216	Fprau645	10.5	6982	C	11.33	7.25	6686	Age >= 8 Years Old	10.2
1216	GAM42a	21.6	1882	C	11.33	18.35	1586	Age >= 8 Years Old	25.7
1216	nonEUB338	3.25	296	C	11.33	0	0	Age >= 8 Years Old	0
1216	untreated	0.79	364	C	11.33	0	68	Age >= 8 Years Old	0
1217	Bac303	8.36	2999	IBD	15.08	5.55	2693	Age >= 8 Years Old	9.4
1217	Bif164	11.1	1487	IBD	15.08	8.29	1181	Age >= 8 Years Old	14
1217	EUB338	62	96.6	IBD	15.08	59.19	0	Age >= 8 Years Old	100
1217	Fprau645	8.24	2648	IBD	15.08	5.43	2342	Age >= 8 Years Old	9.2
1217	GAM42a	10.2	865	IBD	15.08	7.39	559	Age >= 8 Years Old	12.5
1217	nonEUB338	2.81	306	IBD	15.08	0	0	Age >= 8 Years Old	0
1217	untreated	2.36	413	IBD	15.08	0	107	Age >= 8 Years Old	0
1222	Bac303	10.1	194	IBD	11.54	6.41	180.1	Age >= 8 Years Old	11.2
1222	Bado434	8.8	216	IBD	11.54	5.11	202.1	Age >= 8 Years Old	8.9
1222	Bbif186	11.7	178	IBD	11.54	8.01	164.1	Age >= 8 Years Old	14
1222	Bbre198	13.3	663	IBD	11.54	9.61	649.1	Age >= 8 Years Old	16.8
1222	Bcat187	14.2	126	IBD	11.54	10.51	112.1	Age >= 8 Years Old	18.4
1222	Bif164	25.8	30.4	IBD	11.54	22.11	16.5	Age >= 8 Years Old	38.7
1222	Blon1004	20.4	26.4	IBD	11.54	16.71	12.5	Age >= 8 Years Old	29.3
1222	EUB338	60.8	25.2	IBD	11.54	57.11	11.3	Age >= 8 Years Old	100
1222	Fprau645	9.91	507	IBD	11.54	6.22	493.1	Age >= 8 Years Old	10.9
1222	GAM42a	15.6	128	IBD	11.54	11.91	114.1	Age >= 8 Years Old	20.9
1222	nonEUB338	3.69	13.9	IBD	11.54	0	0	Age >= 8 Years Old	0
1222	untreated	0.91	4.85	IBD	11.54	0	0	Age >= 8 Years Old	0
1227	Bac303	7.81	1396	IBD	15.75	4.51	1210	Age >= 8 Years Old	10.4
1227	Bado434	7.69	1312	IBD	15.75	4.39	1126	Age >= 8 Years Old	10.1
1227	Bbif186	6.3	1721	IBD	15.75	3	1535	Age >= 8 Years Old	6.9
1227	Bbre198	5.92	1806	IBD	15.75	2.62	1620	Age >= 8 Years Old	6.1
1227	Bcat187	10.9	488	IBD	15.75	7.6	302	Age >= 8 Years Old	17.6
1227	Bif164	12.7	389	IBD	15.75	9.4	203	Age >= 8 Years Old	21.7
1227	Blon1004	8.78	762	IBD	15.75	5.48	576	Age >= 8 Years Old	12.7
1227	EUB338	46.6	94.1	IBD	15.75	43.3	0	Age >= 8 Years Old	100
1227	Fprau645	6.57	1508	IBD	15.75	3.27	1322	Age >= 8 Years Old	7.6
1227	GAM42a	12.6	532	IBD	15.75	9.3	346	Age >= 8 Years Old	21.5
1227	nonEUB338	3.3	186	IBD	15.75	0	0	Age >= 8 Years Old	0
1227	untreated	1.03	123	IBD	15.75	0	0	Age >= 8 Years Old	0
1230	Bac303	23.9	58.8	C	9.52	2.3	40.4	Age >= 8 Years Old	6.2
1230	Bif164	23.5	58	C	9.52	1.9	39.6	Age >= 8 Years Old	5.1
1230	EUB338	58.8	10.9	C	9.52	37.2	0	Age >= 8 Years Old	100
1230	Fprau645	19.3	59.9	C	9.52	0	41.5	Age >= 8 Years Old	0
1230	GAM42a	38	21.9	C	9.52	16.4	3.5	Age >= 8 Years Old	44.1
1230	nonEUB338	21.6	63.4	C	9.52	0	45	Age >= 8 Years Old	0
1230	untreated	2.48	18.4	C	9.52	0	0	Age >= 8 Years Old	0
1232	Bac303	35.7	1008	IBD	11.34	11.5	432	Age >= 8 Years Old	21.6
1232	Bado434	19.8	484	IBD	11.34	0	0	Age >= 8 Years Old	0
1232	Bbif186	42.2	336	IBD	11.34	18	0	Age >= 8 Years Old	33.8
1232	Bbre198	16.6	381	IBD	11.34	0	0	Age >= 8 Years Old	0
1232	Bcat187	13.7	772	IBD	11.34	0	196	Age >= 8 Years Old	0
1232	Bif164	39.1	240	IBD	11.34	14.9	0	Age >= 8 Years Old	28
1232	Blon1004	17.6	1083	IBD	11.34	0	507	Age >= 8 Years Old	0
1232	EUB338	77.4	331	IBD	11.34	53.2	0	Age >= 8 Years Old	100
1232	Fprau645	44.5	248	IBD	11.34	20.3	0	Age >= 8 Years Old	38.2
1232	GAM42a	35.2	187	IBD	11.34	11	0	Age >= 8 Years Old	20.7
1232	nonEUB338	24.2	576	IBD	11.34	0	0	Age >= 8 Years Old	0
1232	untreated	0.53	205	IBD	11.34	0	0	Age >= 8 Years Old	0
1234	Bac303	35.4	60	IBD	7.35	27.24	49.5	Age < 8 Years Old	68.5
1234	Bado434	9.06	70.4	IBD	7.35	0.9	59.9	Age < 8 Years Old	2.3
1234	Bbif186	17.8	102	IBD	7.35	9.64	91.5	Age < 8 Years Old	24.3
1234	Bbre198	19.3	209	IBD	7.35	11.14	198.5	Age < 8 Years Old	28
1234	Bcat187	13.9	105	IBD	7.35	5.74	94.5	Age < 8 Years Old	14.4
1234	Bif164	17.2	71.5	IBD	7.35	9.04	61	Age < 8 Years Old	22.7
1234	Blon1004	14.2	103	IBD	7.35	6.04	92.5	Age < 8 Years Old	15.2
1234	EUB338	47.9	6.9	IBD	7.35	39.74	0	Age < 8 Years Old	100
1234	Fprau645	13.4	88.5	IBD	7.35	5.24	78	Age < 8 Years Old	13.2
1234	GAM42a	16.5	58.6	IBD	7.35	8.34	48.1	Age < 8 Years Old	21
1234	nonEUB338	8.16	10.5	IBD	7.35	0	0	Age < 8 Years Old	0
1234	untreated	1.08	20.4	IBD	7.35	0	9.9	Age < 8 Years Old	0
1235	Bac303	20.8	1689	IBD	12.96	12.96	1579	Age >= 8 Years Old	16.3
1235	Bif164	53.5	500	IBD	12.96	45.66	390	Age >= 8 Years Old	57.5
1235	EUB338	87.2	111	IBD	12.96	79.36	1	Age >= 8 Years Old	100
1235	Fprau645	23.4	1665	IBD	12.96	15.56	1555	Age >= 8 Years Old	19.6
1235	GAM42a	51.3	541	IBD	12.96	43.46	431	Age >= 8 Years Old	54.8
1235	nonEUB338	7.84	110	IBD	12.96	0	0	Age >= 8 Years Old	0
1235	untreated	0.99	142	IBD	12.96	0	32	Age >= 8 Years Old	0
1238	Bac303	7.54	143	C	13.66	3.12	121.5	Age >= 8 Years Old	4.5
1238	Bif164	26.8	38	C	13.66	22.38	16.5	Age >= 8 Years Old	32.5
1238	EUB338	73.3	8.64	C	13.66	68.88	0	Age >= 8 Years Old	100
1238	Fprau645	4.78	126	C	13.66	0.36	104.5	Age >= 8 Years Old	0.5
1238	GAM42a	17.5	40.7	C	13.66	13.08	19.2	Age >= 8 Years Old	19
1238	nonEUB338	4.42	21.5	C	13.66	0	0	Age >= 8 Years Old	0
1238	untreated	0.52	14.1	C	13.66	0	0	Age >= 8 Years Old	0
1239	Bac303	25.6	1025	IBD	12.35	15.88	874	Age >= 8 Years Old	24.9
1239	Bado434	43.4	93.9	IBD	12.35	33.68	0	Age >= 8 Years Old	52.7
1239	Bbif186	21.9	723	IBD	12.35	12.18	572	Age >= 8 Years Old	19.1
1239	Bbre198	39.1	142	IBD	12.35	29.38	0	Age >= 8 Years Old	46
1239	Bcat187	21.3	965	IBD	12.35	11.58	814	Age >= 8 Years Old	18.1
1239	Bif164	35.2	215	IBD	12.35	25.48	64	Age >= 8 Years Old	39.9
1239	Blon1004	21.3	773	IBD	12.35	11.58	622	Age >= 8 Years Old	18.1
1239	EUB338	73.6	80.6	IBD	12.35	63.88	0	Age >= 8 Years Old	100
1239	Fprau645	21.6	549	IBD	12.35	11.88	398	Age >= 8 Years Old	18.6
1239	GAM42a	47	121	IBD	12.35	37.28	0	Age >= 8 Years Old	58.4
1239	nonEUB338	9.72	151	IBD	12.35	0	0	Age >= 8 Years Old	0
1239	untreated	0.89	103	IBD	12.35	0	0	Age >= 8 Years Old	0
1244	Bac303	12.5	40.1	C	16.24	0	38.03	Age >= 8 Years Old	0
1244	Bif164	15.4	11.6	C	16.24	0.3	9.53	Age >= 8 Years Old	0.4
1244	EUB338	89.5	2.94	C	16.24	74.4	0.87	Age >= 8 Years Old	100
1244	EUB338	87.2	2.07	C	16.24	72.1	0	Age >= 8 Years Old	96.9
1244	Fprau645	9.21	24.1	C	16.24	0	22.03	Age >= 8 Years Old	0
1244	GAM42a	17.2	9.46	C	16.24	2.1	7.39	Age >= 8 Years Old	2.8
1244	nonEUB338	15.1	9.53	C	16.24	0	7.46	Age >= 8 Years Old	0
1244	untreated	1.54	3.58	C	16.24	0	1.51	Age >= 8 Years Old	0
1246	Bac303	6.9	45.2	C	10.52	1.83	42.82	Age >= 8 Years Old	7.4
1246	Bif164	17.3	19	C	10.52	12.23	16.62	Age >= 8 Years Old	49.3
1246	EUB338	29.9	4.34	C	10.52	24.83	1.96	Age >= 8 Years Old	100
1246	EUB338	44.6	2.38	C	10.52	39.53	0	Age >= 8 Years Old	159.2
1246	Fprau645	6.76	40.2	C	10.52	1.69	37.82	Age >= 8 Years Old	6.8
1246	GAM42a	17.3	21.8	C	10.52	12.23	19.42	Age >= 8 Years Old	49.3
1246	nonEUB338	5.07	9.69	C	10.52	0	7.31	Age >= 8 Years Old	0
1246	untreated	0.85	12	C	10.52	0	9.62	Age >= 8 Years Old	0
1251	Bac303	10.5	1222	C	14.88	7.54	1062	Age >= 8 Years Old	8.4
1251	Bif164	19.7	217	C	14.88	16.74	57	Age >= 8 Years Old	18.6
1251	EUB338	93	47.9	C	14.88	90.04	0	Age >= 8 Years Old	100
1251	Fprau645	8.45	634	C	14.88	5.49	474	Age >= 8 Years Old	6.1
1251	GAM42a	42.3	87.7	C	14.88	39.34	0	Age >= 8 Years Old	43.7
1251	nonEUB338	2.96	160	C	14.88	0	0	Age >= 8 Years Old	0
1251	untreated	0.79	87.8	C	14.88	0	0	Age >= 8 Years Old	0
1268	Bac303	14.7	1495	C	5.33	12.03	1388	Age < 8 Years Old	15
1268	Bif164	14.8	1350	C	5.33	12.13	1243	Age < 8 Years Old	15.1
1268	EUB338	82.9	499	C	5.33	80.23	392	Age < 8 Years Old	100
1268	Fprau645	8.12	1755	C	5.33	5.45	1648	Age < 8 Years Old	6.8
1268	GAM42a	13.8	1851	C	5.33	11.13	1744	Age < 8 Years Old	13.9
1268	nonEUB338	2.67	107	C	5.33	0	0	Age < 8 Years Old	0
1268	untreated	0.66	68.5	C	5.33	0	0	Age < 8 Years Old	0
1299	Bac303	12.8	3451	C	9.89	7.42	3129	Age >= 8 Years Old	11.8
1299	Bif164	18.1	400	C	9.89	12.72	78	Age >= 8 Years Old	20.2
1299	EUB338	68.4	64.8	C	9.89	63.02	0	Age >= 8 Years Old	100
1299	Fprau645	10.1	1974	C	9.89	4.72	1652	Age >= 8 Years Old	7.5
1299	GAM42a	20.1	267	C	9.89	14.72	0	Age >= 8 Years Old	23.4
1299	nonEUB338	5.38	322	C	9.89	0	0	Age >= 8 Years Old	0
1299	untreated	0.92	99.1	C	9.89	0	0	Age >= 8 Years Old	0
1304	Bac303	25.6	572	C	17.68	20.76	447	Age >= 8 Years Old	27.4
1304	Bif164	15.1	496	C	17.68	10.26	371	Age >= 8 Years Old	13.5
1304	EUB338	80.6	108	C	17.68	75.76	0	Age >= 8 Years Old	100
1304	Fprau645	11.5	524	C	17.68	6.66	399	Age >= 8 Years Old	8.8
1304	GAM42a	14.5	394	C	17.68	9.66	269	Age >= 8 Years Old	12.8
1304	nonEUB338	4.84	125	C	17.68	0	0	Age >= 8 Years Old	0
1304	untreated	1.39	110	C	17.68	0	0	Age >= 8 Years Old	0
1305	Bac303	8.21	432	C	7.04	5.14	344.9	Age < 8 Years Old	7.6
1305	Bado434	13.8	87.5	C	7.04	10.73	0.4	Age < 8 Years Old	15.8
1305	Bbif186	7.48	325	C	7.04	4.41	237.9	Age < 8 Years Old	6.5
1305	Bbre198	14	82.6	C	7.04	10.93	0	Age < 8 Years Old	16.1
1305	Bcat187	8.58	457	C	7.04	5.51	369.9	Age < 8 Years Old	8.1
1305	Bif164	16.2	227	C	7.04	13.13	139.9	Age < 8 Years Old	19.4
1305	Blon1004	8.56	236	C	7.04	5.49	148.9	Age < 8 Years Old	8.1
1305	EUB338	70.8	58.4	C	7.04	67.73	0	Age < 8 Years Old	100
1305	Fprau645	6.62	202	C	7.04	3.55	114.9	Age < 8 Years Old	5.2
1305	GAM42a	21.4	85.9	C	7.04	18.33	0	Age < 8 Years Old	27.1
1305	nonEUB338	3.07	87.1	C	7.04	0	0	Age < 8 Years Old	0
1305	untreated	1.44	69.2	C	7.04	0	0	Age < 8 Years Old	0
1308	Bac303	6.74	1223	C	6.51	2.24	1064	Age < 8 Years Old	3.6
1308	Bif164	15.3	567	C	6.51	10.8	408	Age < 8 Years Old	17.6
1308	EUB338	65.9	122	C	6.51	61.4	0	Age < 8 Years Old	100
1308	Fprau645	7.73	1052	C	6.51	3.23	893	Age < 8 Years Old	5.3
1308	GAM42a	16.8	561	C	6.51	12.3	402	Age < 8 Years Old	20
1308	nonEUB338	4.5	159	C	6.51	0	0	Age < 8 Years Old	0
1308	untreated	2.54	118	C	6.51	0	0	Age < 8 Years Old	0
1333	Bac303	19.9	20.7	C	15.27	17.21	10.2	Age >= 8 Years Old	29.4
1333	Bif164	11.5	22.2	C	15.27	8.81	11.7	Age >= 8 Years Old	15.1
1333	EUB338	61.2	5.21	C	15.27	58.51	0	Age >= 8 Years Old	100
1333	Fprau645	4.4	31.2	C	15.27	1.71	20.7	Age >= 8 Years Old	2.9
1333	GAM42a	9.05	28.8	C	15.27	6.36	18.3	Age >= 8 Years Old	10.9
1333	nonEUB338	2.69	10.5	C	15.27	0	0	Age >= 8 Years Old	0
1333	untreated	0.37	5.22	C	15.27	0	0	Age >= 8 Years Old	0
1337	Bac303	9.46	86.3	C	17.02	4.37	78.67	Age >= 8 Years Old	6.1
1337	Bado434	8.37	47.4	C	17.02	3.28	39.77	Age >= 8 Years Old	4.6
1337	Bbif186	6.76	85.8	C	17.02	1.67	78.17	Age >= 8 Years Old	2.3
1337	Bbre198	7.77	69.5	C	17.02	2.68	61.87	Age >= 8 Years Old	3.7
1337	Bcat187	8.26	98.9	C	17.02	3.17	91.27	Age >= 8 Years Old	4.4
1337	Bif164	7.72	55.1	C	17.02	2.63	47.47	Age >= 8 Years Old	3.7
1337	Blon1004	6.31	78.9	C	17.02	1.22	71.27	Age >= 8 Years Old	1.7
1337	EUB338	77	3.99	C	17.02	71.91	0	Age >= 8 Years Old	100
1337	Fprau645	7.6	73.2	C	17.02	2.51	65.57	Age >= 8 Years Old	3.5
1337	GAM42a	8.98	41.3	C	17.02	3.89	33.67	Age >= 8 Years Old	5.4
1337	nonEUB338	5.09	7.63	C	17.02	0	0	Age >= 8 Years Old	0
1337	untreated	2.29	11.5	C	17.02	0	3.87	Age >= 8 Years Old	0
1343	Bac303	8.5	148	C	12.34	5.95	132.2	Age >= 8 Years Old	8.5
1343	Bif164	14	82.2	C	12.34	11.45	66.4	Age >= 8 Years Old	16.3
1343	EUB338	72.9	12.4	C	12.34	70.35	0	Age >= 8 Years Old	100
1343	Fprau645	10	86.6	C	12.34	7.45	70.8	Age >= 8 Years Old	10.6
1343	GAM42a	24.1	46.7	C	12.34	21.55	30.9	Age >= 8 Years Old	30.6
1343	nonEUB338	2.55	15.8	C	12.34	0	0	Age >= 8 Years Old	0
1343	untreated	0.66	6.63	C	12.34	0	0	Age >= 8 Years Old	0
1345	Bac303	2.06	8.81	C	15.25	0.74	5.93	Age >= 8 Years Old	0.8
1345	Bif164	2.33	6.75	C	15.25	1.01	3.87	Age >= 8 Years Old	1.1
1345	EUB338	92.7	1.53	C	15.25	91.38	0	Age >= 8 Years Old	100
1345	Fprau645	2.03	8.81	C	15.25	0.71	5.93	Age >= 8 Years Old	0.8
1345	nonEUB338	1.32	2.88	C	15.25	0	0	Age >= 8 Years Old	0
1345	untreated	0.87	2.44	C	15.25	0	0	Age >= 8 Years Old	0
1346	Bac303	7.73	83.1	C	4.56	0	74.95	Age < 8 Years Old	0
1346	Bif164	21.5	41.6	C	4.56	5	33.45	Age < 8 Years Old	14.2
1346	EUB338	51.6	12	C	4.56	35.1	3.85	Age < 8 Years Old	100
1346	Fprau645	3.56	113	C	4.56	0	104.85	Age < 8 Years Old	0
1346	GAM42a	24.4	41.6	C	4.56	7.9	33.45	Age < 8 Years Old	22.5
1346	nonEUB338	16.5	8.15	C	4.56	0	0	Age < 8 Years Old	0
1346	untreated	4.85	15.7	C	4.56	0	7.55	Age < 8 Years Old	0
1388	Bac303	13.6	26.2	C	15.67	8.22	19.29	Age >= 8 Years Old	11.1
1388	Bado434	15.6	9.59	C	15.67	10.22	2.68	Age >= 8 Years Old	13.8
1388	Bbif186	17.3	23.5	C	15.67	11.92	16.59	Age >= 8 Years Old	16
1388	Bbre198	15.5	16.2	C	15.67	10.12	9.29	Age >= 8 Years Old	13.6
1388	Bcat187	12.9	30.4	C	15.67	7.52	23.49	Age >= 8 Years Old	10.1
1388	Bif164	23	12.1	C	15.67	17.62	5.19	Age >= 8 Years Old	23.7
1388	Blon1004	18.4	21.6	C	15.67	13.02	14.69	Age >= 8 Years Old	17.5
1388	EUB338	79.7	3.34	C	15.67	74.32	0	Age >= 8 Years Old	100
1388	Fprau645	16.6	17.5	C	15.67	11.22	10.59	Age >= 8 Years Old	15.1
1388	GAM42a	23.8	10.3	C	15.67	18.42	3.39	Age >= 8 Years Old	24.8
1388	nonEUB338	5.38	6.91	C	15.67	0	0	Age >= 8 Years Old	0
1388	untreated	1.58	5.65	C	15.67	0	0	Age >= 8 Years Old	0
1406	Bac303	3.58	186	C	12.19	1.74	176.38	Age >= 8 Years Old	2.4
1406	Bif164	10.9	14.8	C	12.19	9.06	5.18	Age >= 8 Years Old	12.5
1406	EUB338	74.1	4.82	C	12.19	72.26	0	Age >= 8 Years Old	100
1406	Fprau645	3.22	66	C	12.19	1.38	56.38	Age >= 8 Years Old	1.9
1406	GAM42a	7.65	22.7	C	12.19	5.81	13.08	Age >= 8 Years Old	8
1406	nonEUB338	1.84	9.62	C	12.19	0	0	Age >= 8 Years Old	0
1406	untreated	0.61	7.98	C	12.19	0	0	Age >= 8 Years Old	0
1408	Bac303	30.1	9.42	C	13.26	26.07	5.28	Age >= 8 Years Old	33.8
1408	Bif164	12.2	6.94	C	13.26	8.17	2.8	Age >= 8 Years Old	10.6
1408	EUB338	81.1	3.7	C	13.26	77.07	0	Age >= 8 Years Old	100
1408	Fprau645	6.09	13.7	C	13.26	2.06	9.56	Age >= 8 Years Old	2.7
1408	GAM42a	15.1	9.16	C	13.26	11.07	5.02	Age >= 8 Years Old	14.4
1408	nonEUB338	4.03	4.14	C	13.26	0	0	Age >= 8 Years Old	0
1408	untreated	0.74	4.32	C	13.26	0	0.18	Age >= 8 Years Old	0
1551	Bac303	31.7	69.5	IBD	11.23	8.5	64.8	Age >= 8 Years Old	15.3
1551	Bado434	27.5	48.8	IBD	11.23	4.3	44.1	Age >= 8 Years Old	7.7
1551	Bbif186	26.3	53.9	IBD	11.23	3.1	49.2	Age >= 8 Years Old	5.6
1551	Bbre198	31.4	28.7	IBD	11.23	8.2	24	Age >= 8 Years Old	14.8
1551	Bcat187	25.4	57.9	IBD	11.23	2.2	53.2	Age >= 8 Years Old	4
1551	Bif164	28.5	45.3	IBD	11.23	5.3	40.6	Age >= 8 Years Old	9.5
1551	Blon1004	26.4	56	IBD	11.23	3.2	51.3	Age >= 8 Years Old	5.8
1551	EUB338	78.7	5.78	IBD	11.23	55.5	1.08	Age >= 8 Years Old	100
1551	Fprau645	28.6	50.5	IBD	11.23	5.4	45.8	Age >= 8 Years Old	9.7
1551	GAM42a	38.2	17.4	IBD	11.23	15	12.7	Age >= 8 Years Old	27
1551	nonEUB338	23.2	4.7	IBD	11.23	0	0	Age >= 8 Years Old	0
1551	untreated	0.36	6.4	IBD	11.23	0	1.7	Age >= 8 Years Old	0
1552	Bac303	12.2	65.9	C	10.69	8.08	58.67	Age >= 8 Years Old	11
1552	Bif164	4.86	66.7	C	10.69	0.74	59.47	Age >= 8 Years Old	1
1552	EUB338	77.9	2.9	C	10.69	73.78	0	Age >= 8 Years Old	100
1552	Fprau645	4.65	123	C	10.69	0.53	115.77	Age >= 8 Years Old	0.7
1552	GAM42a	4.98	62.6	C	10.69	0.86	55.37	Age >= 8 Years Old	1.2
1552	nonEUB338	4.12	7.23	C	10.69	0	0	Age >= 8 Years Old	0
1552	untreated	0.28	2.94	C	10.69	0	0	Age >= 8 Years Old	0
1562	Bac303	13.7	43	IBD	12.69	11.33	38.73	Age >= 8 Years Old	15.7
1562	Bif164	19.8	15.2	IBD	12.69	17.43	10.93	Age >= 8 Years Old	24.1
1562	EUB338	74.7	2.1	IBD	12.69	72.33	0	Age >= 8 Years Old	100
1562	Fprau645	11.1	59.4	IBD	12.69	8.73	55.13	Age >= 8 Years Old	12.1
1562	GAM42a	48.7	4.29	IBD	12.69	46.33	0.02	Age >= 8 Years Old	64.1
1562	nonEUB338	2.37	4.27	IBD	12.69	0	0	Age >= 8 Years Old	0
1562	untreated	0.25	3.72	IBD	12.69	0	0	Age >= 8 Years Old	0
1566	Bac303	38.9	38.3	IBD	13.22	15.2	30.32	Age >= 8 Years Old	24.4
1566	Bif164	64.8	8.87	IBD	13.22	41.1	0.89	Age >= 8 Years Old	65.9
1566	EUB338	86.1	4.84	IBD	13.22	62.4	0	Age >= 8 Years Old	100
1566	Fprau645	39.5	34.7	IBD	13.22	15.8	26.72	Age >= 8 Years Old	25.3
1566	GAM42a	79.1	8.03	IBD	13.22	55.4	0.05	Age >= 8 Years Old	88.8
1566	nonEUB338	23.7	7.98	IBD	13.22	0	0	Age >= 8 Years Old	0
1566	untreated	0.95	8.01	IBD	13.22	0	0.03	Age >= 8 Years Old	0
1570	Bac303	7.18	37.2	C	11.82	4.06	31.95	Age >= 8 Years Old	5.6
1570	Bif164	13.6	9.2	C	11.82	10.48	3.95	Age >= 8 Years Old	14.4
1570	EUB338	75.7	2.29	C	11.82	72.58	0	Age >= 8 Years Old	100
1570	Fprau645	6.58	27.6	C	11.82	3.46	22.35	Age >= 8 Years Old	4.8
1570	GAM42a	35.2	3.57	C	11.82	32.08	0	Age >= 8 Years Old	44.2
1570	nonEUB338	3.12	5.25	C	11.82	0	0	Age >= 8 Years Old	0
1570	untreated	0.52	11.3	C	11.82	0	6.05	Age >= 8 Years Old	0
1571	Bac303	9.69	25.1	IBD	14.66	4.19	21.42	Age >= 8 Years Old	9.8
1571	Bif164	13.4	21.2	IBD	14.66	7.9	17.52	Age >= 8 Years Old	18.4
1571	EUB338	48.4	2.46	IBD	14.66	42.9	0	Age >= 8 Years Old	100
1571	Fprau645	7.8	21.6	IBD	14.66	2.3	17.92	Age >= 8 Years Old	5.4
1571	GAM42a	20.7	11.4	IBD	14.66	15.2	7.72	Age >= 8 Years Old	35.4
1571	nonEUB338	5.5	3.68	IBD	14.66	0	0	Age >= 8 Years Old	0
1571	untreated	1.23	4.52	IBD	14.66	0	0.84	Age >= 8 Years Old	0
